# Supplementary material for: Seroprevalence of Herpes Simplex Virus Type 1 and 2 in Taiwan and Risk Factor Analysis, 2007
Source: PLoS One. 2015 Aug 7;10(8):e0134178. doi: 10.1371/journal.pone.0134178 (PMC4529201; doi:10.1371/journal.pone.0134178)
Supplement: S1 Table — (XLS) [file pone.0134178.s001.xls]

## Sheet: Details
Subject	Gender	Age (years)	Residence	Urban/Rural	Marriage status	Educational level	Smoking history	Drinking habbit	Diabetes mellitus	Chronic hepatitis	Chronic cough	Anti-HSV-1 IgG	Anti-HSV-2 IgG
420038	0	67.54	2	1	2	1	2	3	2	2	2	1	0
420042	1	68.2355	2	1	2	1	2	3	2	2	2	1	0
211009	1	13.7221	0	0	1	2	2	3	2	2	2	0	0
107006	0	5.89459	0	0	1	5	2	3	2	2	2	1	0
420011	1	69.1061	2	0	2	5	2	3	2	2	1	1	1
420005	1	67.5318	2	0	2	5	2	3	1	2	2	1	1
220052	1	80.8925	0	0	2	3	2	3	1	2	2	1	non-inclusive
119017	1	62.3765	0	0	2	1	2	2	2	2	2	1	0
220013	0	70.4942	0	0	2	4	2	2	2	2	2	1	0
420027	0	77.1389	2	1	2	2	2	1	1	non-available	1	1	0
220055	0	69.8836	0	0	2	1	1	3	2	2	2	1	non-inclusive
119034	1	57.7467	2	0	2	4	2	3	2	2	2	1	0
208006	1	6.71869	0	0	1	1	2	3	2	2	2	1	0
116025	1	35.2088	0	0	2	3	2	1	2	2	2	1	0
420001	0	69.306	2	0	2	3	2	1	2	2	2	1	0
104015	0	3.20055	0	0	1	5	2	3	2	2	2	1	non-inclusive
408003	1	8.53936	3	0	1	1	2	3	2	2	2	1	1
219038	1	64.5914	0	1	2	3	2	3	2	2	2	1	1
120007	0	77.6235	0	0	1	3	2	1	2	2	2	1	1
120052	1	77.4319	0	1	2	5	2	3	2	2	2	1	1
417014	1	39.5565	2	0	2	4	2	non-available	2	2	2	1	0
203038	1	2.75702	0	0	1	5	2	3	2	2	1	1	non-inclusive
119066	1	56.2847	0	0	2	1	2	1	2	2	2	1	0
220017	0	70.1629	0	0	2	2	2	1	2	2	2	1	0
402027	1	1.66461	2	0	1	5	2	3	2	2	2	0	non-inclusive
114008	1	19.0116	0	0	1	3	2	3	2	2	2	1	0
114019	1	19.2936	3	0	1	4	2	3	2	2	2	0	0
415002	1	24.2218	3	0	1	4	2	1	2	2	2	1	1
417006	1	37.0294	2	0	2	4	2	3	2	2	2	1	0
406004	1	5.23751	2	1	1	5	2	3	2	2	2	0	0
414015	0	19.1458	2	0	1	4	1	1	2	non-available	2	1	0
408010	0	8.23272	2	1	1	1	2	3	2	2	2	0	0
220056	0	89.7358	0	0	2	1	1	3	2	2	2	1	non-inclusive
119027	1	62.809	0	0	2	3	2	1	2	2	2	1	0
405009	1	3.88227	2	0	1	5	2	non-available	2	2	2	0	0
416052	1	31.2471	2	0	2	4	2	3	2	2	2	0	0
205028	0	3.95619	0	0	1	5	2	3	2	2	2	0	non-inclusive
119055	1	65.1472	0	0	2	5	2	3	2	2	2	1	1
220012	0	70.872	0	0	2	3	2	1	2	1	2	1	1
218040	0	49.1499	0	0	2	3	1	1	2	2	2	1	0
418016	1	55.1567	2	0	2	4	2	3	2	2	2	1	0
114002	0	18.768	0	0	1	3	2	3	2	2	2	0	0
203005	0	2.41478	0	0	1	5	2	3	2	2	2	0	0
420015	1	70.2313	2	0	2	1	2	3	2	2	2	1	0
305003	0	3.54826	1	0	1	5	2	3	2	2	2	0	non-inclusive
105002	0	4.0575	0	0	1	5	2	non-available	2	2	2	0	0
420039	0	66.9487	2	1	2	1	2	3	2	2	2	1	0
120004	0	81.3196	0	0	2	3	2	3	1	2	2	1	0
416022	0	33.0459	2	1	non-available	3	1	non-available	2	2	2	0	0
220008	0	76.0712	0	0	2	4	2	1	1	2	2	1	0
110005	1	10.6667	0	0	1	1	2	3	2	2	2	0	0
119014	1	59.6934	0	0	2	1	2	3	2	2	2	1	0
418046	1	48.46	2	0	2	2	2	1	2	non-available	2	1	0
116034	1	35.3155	0	0	1	4	2	non-available	2	2	2	1	0
218029	0	48.3888	0	0	2	4	2	1	1	1	2	1	0
107003	0	6.01506	0	0	1	1	2	non-available	2	2	2	0	0
417025	1	39.5428	2	0	2	4	2	1	2	2	2	1	0
114014	1	20.5886	0	0	1	3	1	1	2	2	2	1	0
119004	1	61.1143	0	0	2	1	2	3	2	2	2	1	1
420017	1	66.7324	2	0	2	5	2	3	2	2	2	1	0
408004	0	8.42984	2	0	1	1	2	3	2	2	2	1	0
120045	1	72.7365	0	0	2	1	2	1	2	2	2	1	0
218015	0	46.7789	0	0	2	4	2	1	2	2	2	1	0
119032	1	57.2758	0	0	2	3	2	3	2	2	2	1	0
108011	0	7.38398	0	0	1	1	2	3	2	2	2	1	0
216059	1	28.961	0	0	2	3	2	3	2	2	2	1	0
116016	1	34.7214	0	0	2	3	2	3	2	2	2	1	0
119023	1	61.3005	0	0	2	3	1	3	2	2	2	1	1
420032	0	69.5852	2	1	2	4	1	3	2	2	2	1	0
414004	0	19.0335	2	0	1	4	1	1	2	2	2	1	1
219040	1	63.206	0	1	2	1	2	3	2	2	2	1	0
220068	1	67.4935	0	0	2	1	2	3	2	2	1	1	non-inclusive
420020	0	70.4695	2	0	1	2	2	2	2	2	2	1	0
117061	1	35.8932	0	0	2	3	2	non-available	2	2	2	1	0
119016	1	59.54	0	0	2	4	2	3	2	2	2	1	0
120017	1	76.3149	0	0	2	5	2	3	1	2	2	1	1
104022	1	3.17864	0	0	1	5	2	3	2	2	2	0	non-inclusive
220065	1	67.7919	0	0	2	1	2	3	2	2	2	1	non-inclusive
120032	1	74.412	0	0	2	5	2	3	2	2	2	1	1
119030	1	63.8248	0	0	2	1	2	1	2	1	2	1	0
220067	0	77.9685	0	0	2	1	2	1	2	2	2	1	non-inclusive
120019	0	89.8097	0	0	2	5	2	3	2	2	2	1	1
120038	0	85.5359	0	0	1	1	1	3	1	2	2	1	1
104011	1	2.87748	0	0	1	5	2	non-available	2	2	2	0	0
417055	1	44.5448	2	0	1	4	2	3	2	2	2	0	0
116045	1	26.7023	0	0	1	3	2	3	2	2	2	1	0
116001	1	32.8487	0	0	2	3	2	1	2	2	2	1	0
420043	0	69.7331	2	0	2	4	2	non-available	2	2	2	1	1
116040	0	27.4743	2	0	1	3	1	2	2	1	2	0	0
220060	1	87.1677	0	0	2	1	2	3	2	2	1	1	non-inclusive
119064	1	62.0151	0	0	2	1	2	1	2	2	1	1	0
220051	1	77.4812	0	0	2	4	2	1	2	2	2	1	non-inclusive
120003	1	73.5715	0	0	2	1	2	3	2	2	2	1	0
208007	1	6.93771	0	0	1	1	2	3	2	2	2	0	0
120022	1	67.6441	0	0	2	4	2	2	2	2	2	1	1
219037	0	55.7098	0	1	2	3	2	1	2	2	2	1	0
120054	0	83.0773	0	0	2	2	2	3	2	2	2	1	0
117045	1	41.87	0	0	2	4	2	3	2	2	2	1	1
120040	1	72.3532	0	0	2	5	2	3	2	2	2	1	1
105008	1	3.94251	0	0	1	5	2	3	2	2	2	1	0
103026	0	2.35729	0	0	1	5	2	3	2	2	2	0	non-inclusive
403026	1	2.33539	2	0	1	5	2	3	2	2	2	0	non-inclusive
220034	0	83.6441	0	1	2	1	2	3	2	2	2	1	0
417007	0	38.6995	2	1	2	2	1	2	2	2	2	1	1
206025	0	4.70363	0	1	1	5	2	3	2	2	2	0	non-inclusive
114011	0	18.7488	0	0	1	4	2	3	2	2	2	1	0
120053	1	67.0609	0	0	2	5	2	3	2	2	2	1	0
220047	1	77.3032	0	1	2	5	2	3	2	2	2	1	non-inclusive
216064	1	35.3073	0	1	2	4	2	3	2	2	2	1	0
219048	0	62.1465	0	1	2	non-available	1	2	1	2	2	1	0
220069	1	70.7351	0	0	2	5	2	3	2	2	2	1	non-inclusive
220028	1	66.6502	0	0	2	1	2	1	2	2	2	1	1
415005	0	24.0438	2	0	1	4	2	1	2	2	2	1	0
404002	1	3.57016	2	1	1	5	2	1	2	2	2	0	0
305012	0	4.03833	1	0	1	5	2	3	2	2	2	0	non-inclusive
216051	1	27.4196	0	0	1	3	2	1	2	2	2	1	0
304003	0	2.82546	1	0	2	5	2	3	2	2	2	0	non-inclusive
420026	0	66.5106	2	1	2	1	2	3	2	2	2	1	0
220014	0	72.334	0	0	2	4	2	1	1	2	1	1	0
120049	0	71.1376	0	0	2	2	2	2	2	2	2	1	0
414007	0	19.1595	2	0	1	4	2	3	2	2	2	1	0
220064	0	72.731	0	0	2	3	1	3	1	2	2	1	non-inclusive
103010	1	1.9822	0	0	1	5	2	3	2	2	2	0	0
107007	1	6.25599	0	0	1	5	2	3	2	2	2	0	0
220027	1	80.0082	0	0	2	2	2	3	2	2	2	1	1
416030	1	33.4538	2	1	2	3	1	non-available	2	2	2	1	0
218011	1	50.4285	0	0	2	3	2	3	2	2	2	1	0
201014	0	0.553046	2	0	1	5	2	3	2	2	2	1	non-inclusive
404030	0	3.20055	2	0	1	5	2	3	2	2	2	0	non-inclusive
113019	1	17.3306	0	0	1	3	2	non-available	2	2	2	0	0
410002	0	11.0253	2	0	1	1	2	non-available	2	2	2	0	0
109009	1	9.95482	0	0	1	1	2	3	2	2	2	1	0
103019	0	2.48323	0	0	1	5	2	3	2	2	2	0	non-inclusive
217005	1	39.0828	0	0	2	4	2	1	2	2	2	1	0
416020	1	26.1547	2	0	1	4	2	3	2	2	2	0	0
420030	1	74.8994	2	1	2	1	2	3	1	2	2	1	1
119069	1	64.9336	0	0	2	1	2	3	2	2	2	1	0
409008	0	10.1739	2	0	1	1	2	3	2	2	2	1	0
205019	1	4.2245	0	0	1	5	2	3	2	2	2	0	non-inclusive
416007	1	35.206	2	0	2	3	1	3	2	2	2	1	0
214015	1	19.2279	0	0	1	4	2	1	2	2	2	0	0
206027	0	4.80493	0	0	1	5	2	3	2	2	2	0	non-inclusive
205031	0	4.54483	0	0	1	5	2	3	2	2	2	0	non-inclusive
119051	1	58.3628	0	0	2	1	2	3	2	2	2	0	0
416051	1	32.5394	2	0	2	3	2	1	2	2	2	1	0
416029	0	26.7105	2	1	2	3	1	2	2	2	2	1	0
114006	0	20.6023	0	0	1	4	2	1	2	2	2	1	1
220004	1	72.3285	0	0	2	1	2	1	1	2	2	1	0
116004	1	33.0294	0	0	2	3	1	3	2	2	2	1	0
219045	1	61.5414	0	1	2	1	2	3	2	2	2	1	0
220043	1	79.8001	0	1	2	1	2	non-available	2	2	2	1	non-inclusive
420019	0	88.2546	2	0	2	5	2	1	2	2	2	1	0
116023	1	30.2615	0	0	2	3	2	3	2	2	2	0	0
416037	0	32.9665	2	1	2	3	1	1	2	2	2	1	0
406007	0	5.62902	2	1	1	5	2	3	2	2	2	0	0
416050	1	34.7488	2	0	1	4	2	3	2	2	2	0	0
104005	0	2.88843	0	0	1	5	2	3	2	2	2	1	0
116002	0	32.3012	0	0	2	4	2	1	2	2	1	1	0
104007	0	3.30458	0	0	1	5	2	3	2	2	2	1	0
103016	0	2.69405	0	0	1	5	2	3	2	2	2	1	non-inclusive
412008	1	16.1068	3	1	1	3	2	non-available	2	2	2	1	0
220003	0	72.7337	0	0	2	3	2	1	1	2	2	1	0
207010	1	5.76591	0	0	1	5	2	3	2	2	2	0	0
403029	1	2.82272	2	0	1	5	2	3	2	2	2	0	non-inclusive
218044	1	51.0554	0	1	2	1	2	3	2	2	2	1	0
220016	1	67.9288	0	0	2	3	2	1	2	2	2	1	0
420040	0	66.1355	2	1	2	3	2	3	2	2	2	1	0
203025	0	2.13279	0	0	1	5	2	3	2	2	2	1	non-inclusive
119045	1	65.1417	0	1	2	5	2	3	2	2	2	1	0
216063	1	32.8296	0	1	2	4	2	3	2	2	2	1	0
108014	0	7.31006	0	0	non-available	1	2	non-available	2	2	2	1	0
412003	1	15.5181	2	0	1	3	2	3	2	2	2	0	0
410008	1	11.6277	2	0	1	1	2	3	2	2	2	1	0
420025	1	68.4463	2	1	2	1	2	3	2	2	2	1	1
417028	1	45.6099	2	0	2	4	2	3	2	2	2	1	0
116028	1	34.7296	0	0	2	2	2	3	2	2	1	1	0
420014	1	65.9713	2	0	2	5	2	non-available	2	2	2	1	1
214002	0	18.7515	0	0	1	3	1	2	2	2	2	0	0
216044	1	32.7365	0	1	2	3	2	3	2	2	2	1	0
119025	1	60.7173	0	0	2	4	2	3	2	2	2	1	1
111017	1	13.5332	0	0	1	2	2	3	2	2	2	1	0
120035	0	79.1841	0	0	2	2	1	3	2	2	2	1	1
203019	1	2.43121	0	0	1	5	2	3	2	2	2	0	non-inclusive
220021	1	67.0116	0	0	2	2	2	3	2	2	2	1	0
115010	1	20.6872	0	0	1	4	2	3	2	2	2	1	0
304008	1	3.04997	1	0	1	5	2	3	2	2	2	0	non-inclusive
112011	1	15.8494	0	0	1	4	2	3	2	2	2	1	0
304007	0	2.57905	1	0	1	5	2	3	2	2	2	0	non-inclusive
418026	1	54.9541	2	0	1	3	2	3	2	2	2	1	1
417043	1	39.4743	2	1	1	4	2	1	2	2	1	1	0
420016	1	68.1889	2	0	2	4	2	3	2	2	2	1	0
202026	1	1.09788	0	0	1	5	2	3	2	2	2	0	non-inclusive
416044	1	35.1431	2	0	1	4	2	non-available	2	2	2	1	0
220023	0	75.4278	0	0	2	1	2	2	2	2	2	1	0
407004	0	5.9384	2	1	1	5	2	3	2	2	2	0	0
218014	1	49.0924	0	0	2	2	2	1	2	2	1	1	0
218045	1	48.8268	0	1	2	3	2	3	2	2	2	1	1
203035	1	2.3217	0	0	1	5	2	3	2	2	2	0	non-inclusive
108012	0	8.282	0	0	1	1	2	3	2	2	2	0	0
213012	1	17.3662	0	0	1	3	2	3	2	2	2	1	0
412007	1	15.5072	3	0	1	3	2	non-available	2	2	2	1	0
214001	1	19.3566	0	0	1	4	2	3	2	2	2	0	0
120016	0	66.5818	0	0	2	3	2	non-available	2	2	2	1	0
418045	0	53.2402	2	0	2	2	1	2	2	2	2	1	0
304001	1	3.43327	1	0	1	5	2	3	2	2	2	0	non-inclusive
103017	0	2.13005	0	0	1	5	2	3	2	2	2	0	non-inclusive
218046	1	51.9754	0	1	2	2	2	3	2	2	2	1	0
404010	1	3.76728	2	1	1	5	2	3	2	2	2	0	0
418006	0	55.2279	2	0	2	4	1	2	2	2	2	1	0
116008	1	30.7871	0	0	2	4	2	3	2	2	2	0	0
418023	0	50.9979	2	0	2	4	1	1	2	2	2	1	0
409001	1	9.92745	2	0	1	1	2	3	2	2	2	1	0
220048	1	69.8015	0	1	2	3	2	3	2	2	2	1	non-inclusive
114005	1	19.2882	0	0	1	4	2	3	2	2	2	0	0
418027	1	49.2156	2	0	2	3	2	3	2	2	2	1	0
218004	1	47.9644	0	0	2	1	2	non-available	2	2	2	1	1
119052	1	62.8309	0	0	2	2	2	non-available	2	2	2	1	0
417008	0	36.7967	2	0	2	4	2	3	2	2	2	0	0
216043	0	28.271	0	1	2	3	1	2	2	2	2	1	0
210009	0	10.9213	0	0	2	1	2	1	2	2	2	1	0
205016	0	4.09582	0	0	1	5	2	3	2	2	2	1	non-inclusive
218039	1	49.0404	0	0	2	3	2	1	2	2	2	1	1
118072	0	53.0568	0	0	2	4	2	1	2	2	2	1	0
413007	1	17.8645	2	1	1	4	2	3	2	2	2	1	0
107010	1	6.33265	0	0	1	1	2	3	2	2	2	1	0
120005	1	72.9008	0	0	2	1	2	3	2	2	2	1	0
205003	1	4.0575	0	0	1	5	2	3	2	2	2	1	0
104016	0	2.88843	0	0	1	5	2	3	2	2	2	1	non-inclusive
205009	1	3.96441	0	0	1	5	2	3	2	2	2	1	0
209011	1	9.22656	0	0	1	1	2	3	2	2	2	1	0
220041	0	66.8337	0	1	2	1	2	3	2	2	2	1	non-inclusive
417001	1	38.1328	2	0	2	4	2	3	2	1	2	1	0
418001	1	49.0267	2	0	1	3	2	3	2	2	2	1	0
104023	1	3.87406	0	0	1	5	2	3	2	2	2	1	non-inclusive
103018	1	2.30253	0	0	2	5	2	3	2	2	2	0	non-inclusive
411007	1	13.2293	0	1	1	2	2	3	2	2	2	1	0
304006	0	2.67488	1	0	1	5	2	3	2	2	2	0	non-inclusive
220057	0	69.3717	0	0	2	1	2	3	2	2	2	1	non-inclusive
120042	0	66.2204	0	0	2	3	1	1	1	2	2	1	0
414018	1	18.976	2	0	1	4	2	3	2	2	2	1	0
420036	1	69.8015	2	1	2	5	2	3	2	2	2	1	0
417038	1	39.9261	1	0	1	4	2	3	2	2	2	1	1
417047	1	41.3662	2	1	2	3	2	3	2	1	1	1	0
109016	0	10.4066	0	0	1	1	2	non-available	2	2	2	0	0
420012	1	66.2861	2	0	2	1	2	3	2	2	2	1	0
402005	0	1.67556	2	1	1	5	2	3	2	2	2	0	0
416045	1	26.486	2	0	1	4	2	3	2	1	2	1	0
209006	1	9.4976	0	0	1	5	2	3	2	2	2	1	0
418033	1	54.8583	2	1	2	1	2	1	2	2	2	1	0
120043	1	76.397	0	0	2	1	1	3	2	2	2	1	1
419041	1	56.668	2	1	2	4	2	1	2	2	1	1	1
112009	0	15.1403	0	0	1	3	1	3	2	2	2	1	0
107001	1	0.232717	0	0	1	5	2	3	2	2	2	0	0
120002	0	75.1704	0	0	2	4	2	1	2	2	2	1	0
205002	0	4.14784	0	0	1	5	2	3	2	2	2	1	0
420004	0	67.8768	2	0	2	3	2	1	1	2	non-available	1	0
116014	1	33.3854	0	0	2	4	2	3	2	2	2	1	0
104019	1	3.0883	0	0	1	5	2	3	2	2	2	0	non-inclusive
116037	1	31.4168	0	0	2	4	2	non-available	2	2	2	1	1
119062	0	64.6434	0	0	2	1	2	2	2	2	2	1	0
410007	1	11.3374	2	0	1	1	2	non-available	2	2	2	0	0
411004	1	13.4702	2	0	1	2	2	non-available	2	2	2	0	0
111007	0	13.9302	0	0	1	2	2	3	2	2	2	0	0
115002	0	23.5236	0	0	1	4	2	3	2	1	2	1	0
402038	1	1.55784	2	0	1	5	2	3	2	2	2	0	non-inclusive
417021	1	41.8946	2	0	1	3	2	non-available	2	2	2	1	0
204015	0	2.95414	0	0	1	5	2	3	2	2	2	0	non-inclusive
203001	1	2.20945	0	0	1	5	2	3	2	2	1	1	0
218030	1	52.5832	0	0	2	1	2	1	2	1	2	1	0
115007	0	24.0767	0	0	1	4	2	2	2	2	2	1	0
403003	1	1.79877	2	1	non-available	5	2	non-available	2	2	2	1	0
412002	0	16.6461	2	0	1	3	2	3	2	2	2	1	0
220010	0	67.6906	0	0	2	4	2	3	1	2	2	1	0
406001	1	5.16085	2	0	1	5	2	3	2	2	2	1	0
106010	1	4.73648	0	0	1	5	2	3	2	2	2	0	0
117040	1	44.7693	0	0	2	4	2	3	2	2	2	1	1
417013	1	40.2355	2	0	2	4	2	3	2	2	2	1	0
405004	1	4.27926	2	1	1	5	2	3	2	2	2	0	0
417012	1	41.7276	2	0	1	4	2	3	2	2	2	0	0
104014	1	3.02806	0	0	1	5	2	3	2	2	2	1	non-inclusive
417057	0	37.6564	2	0	1	3	1	2	1	2	2	1	0
107009	1	6.6037	0	0	1	1	2	3	2	2	2	1	0
108013	0	7.58658	0	0	1	1	2	non-available	2	2	2	1	0
118067	1	48.3039	0	0	2	3	2	3	2	2	2	1	0
417044	1	37.7029	2	0	1	4	2	3	2	2	2	1	0
207004	1	5.56058	0	0	1	5	2	3	2	2	2	0	0
118064	0	46.9158	0	0	2	4	1	1	2	1	2	1	0
120028	1	66.2587	0	0	2	4	2	1	2	2	2	1	0
120037	0	82.4449	0	0	2	1	1	3	1	2	2	1	1
119059	0	59.1978	0	0	2	1	2	2	2	1	2	1	0
113015	1	18.2806	0	0	1	3	2	3	2	2	2	0	0
411001	0	14.371	2	0	1	2	2	3	2	2	2	0	0
420007	0	66.6448	2	0	2	3	2	2	2	2	2	1	0
218023	1	52.8597	0	0	2	3	2	2	2	2	2	1	0
205034	1	4.76112	0	0	1	5	2	3	2	2	2	1	non-inclusive
102007	1	0.933607	0	0	1	5	2	3	2	2	2	0	non-inclusive
220015	0	76.2628	0	0	2	2	2	3	2	2	non-available	1	0
420035	1	75.6468	2	1	2	5	2	non-available	2	2	2	1	0
220029	0	77.4292	0	0	2	3	2	3	1	2	2	1	1
218042	1	45.9165	0	1	2	4	2	3	2	2	1	1	1
216034	1	32.0411	0	0	2	3	2	3	2	2	2	1	1
204011	1	3.10472	0	0	1	5	2	3	2	2	2	1	non-inclusive
420024	0	67.0609	2	1	2	2	1	3	1	2	2	1	0
117051	1	42.5298	0	0	2	3	2	1	2	2	1	1	0
112006	1	9.40999	0	0	1	3	2	non-available	2	2	2	0	0
214007	1	20.4189	0	1	1	4	2	1	2	2	2	1	0
206001	1	5.36892	0	0	1	5	2	3	2	2	2	0	0
404016	1	3.00342	0	0	1	5	2	3	2	2	2	1	non-inclusive
220053	0	81.3169	0	0	2	4	2	1	2	2	2	1	non-inclusive
418009	1	48.731	2	0	2	4	2	3	2	1	2	1	0
216042	1	34.1383	0	1	2	4	2	3	2	2	2	1	0
111018	1	14.2752	0	0	1	2	2	3	2	2	2	0	0
119068	1	62.9021	0	0	2	2	2	3	2	2	2	1	1
204067	1	2.9514	0	0	1	5	2	3	2	2	2	0	non-inclusive
218005	1	46.2943	0	0	1	3	2	3	2	2	2	1	0
420003	0	66.6365	2	0	2	4	1	3	2	2	2	1	0
117052	1	40.2929	0	0	2	3	2	3	2	1	2	1	0
213002	1	17.5195	0	0	1	non-available	non-available	3	2	2	2	1	0
119022	0	64.1232	0	0	2	4	2	3	2	2	2	1	0
405028	1	4.10404	2	0	1	5	2	3	2	2	2	1	non-inclusive
205018	1	4.27926	0	0	1	5	2	3	2	2	2	0	non-inclusive
105011	1	4.3833	0	0	1	5	2	3	2	2	2	0	non-inclusive
116031	1	31.6331	0	0	1	2	2	2	2	2	2	1	0
414005	0	19.258	2	0	1	4	2	3	2	2	2	0	0
206005	1	4.65435	0	0	1	5	2	3	2	2	2	0	0
110006	1	10.8966	0	0	2	1	2	1	2	2	2	1	0
417059	1	39.0938	2	1	1	3	non-available	3	2	2	2	1	0
403041	0	1.93566	2	0	1	5	2	3	2	2	2	0	non-inclusive
216065	1	30.8966	0	1	2	4	2	3	2	2	2	1	0
405006	0	4.06297	2	1	1	5	2	3	2	2	2	0	0
417048	1	44.5613	2	0	2	2	1	1	non-available	non-available	1	1	0
416042	0	26.7515	2	1	2	3	1	1	2	2	2	1	0
119006	1	57.2594	0	0	2	3	2	1	1	2	2	1	0
204022	0	3.20876	0	0	1	5	2	3	2	2	2	0	non-inclusive
203016	0	2.36824	0	0	1	5	2	3	2	2	2	0	non-inclusive
118070	1	49.5277	0	0	2	4	2	3	2	2	2	1	0
304002	1	2.74606	1	0	1	5	2	3	2	2	2	1	non-inclusive
405022	1	3.93155	2	0	1	5	2	non-available	2	2	2	1	non-inclusive
305004	1	4.41341	1	0	1	5	2	non-available	2	2	2	1	non-inclusive
110003	1	12.2847	0	0	2	2	2	non-available	2	2	2	0	0
216052	1	26.5133	0	1	2	3	2	non-available	2	2	2	0	0
103014	1	2.23682	0	0	1	5	2	3	2	2	2	0	non-inclusive
119021	1	60.4408	0	0	2	1	2	1	2	2	1	1	0
109010	1	8.70636	0	0	1	1	2	3	2	2	2	0	0
109015	0	8.66804	0	0	1	1	2	non-available	2	2	2	1	0
109003	1	9.31417	0	0	1	1	2	3	2	2	2	0	0
220061	1	78.5407	0	1	2	5	2	3	2	2	2	1	non-inclusive
402006	0	1.64545	2	0	1	5	2	3	2	2	2	0	0
220007	0	72.8405	0	0	non-available	5	2	1	1	2	2	1	0
210001	1	10.9185	0	0	1	1	2	3	2	2	2	0	0
415008	1	22.7105	2	0	1	4	2	3	2	2	2	1	0
118066	1	53.8207	0	0	2	2	2	3	2	1	2	1	0
212002	0	14.5325	0	0	1	2	2	3	2	2	2	0	0
416049	1	29.3005	2	0	1	4	2	3	2	2	1	1	0
416055	1	31.1129	2	0	2	4	2	1	2	2	2	0	0
413008	1	17.2293	2	0	1	4	2	3	2	2	2	0	0
416035	1	28.0903	2	1	1	4	2	3	2	2	2	1	0
119035	1	63.6003	0	0	2	1	2	3	1	2	2	1	1
108008	1	6.84189	0	0	1	1	2	non-available	2	2	2	0	0
414012	0	19.0582	2	0	1	4	2	non-available	2	2	2	0	0
210008	1	11.039	0	0	1	1	2	3	2	2	2	0	0
413005	1	18.0808	2	0	1	4	2	3	2	2	2	1	0
417045	1	40.3149	2	0	2	4	2	1	2	2	2	1	0
204039	1	3.57563	0	0	1	5	2	3	2	2	1	0	non-inclusive
120048	1	80.2738	0	0	2	1	2	non-available	1	2	2	1	1
413009	1	18.0589	2	0	1	4	2	3	2	2	2	0	0
416054	1	32.1725	2	1	2	3	2	3	2	1	2	1	0
418032	1	47.2361	2	1	2	3	2	non-available	2	2	1	1	0
417004	1	38.0753	2	0	2	4	2	3	2	2	2	1	0
119029	1	65.4757	0	0	2	1	2	3	2	2	2	1	1
406021	0	4.93908	2	0	1	2	2	non-available	2	2	2	0	non-inclusive
203004	0	2.24777	0	0	1	5	2	3	2	2	2	0	0
118007	1	54.037	0	0	2	1	2	3	2	2	2	1	0
103007	1	2.19028	0	0	1	5	2	3	2	2	2	1	non-inclusive
216060	0	34.8036	0	0	2	4	1	2	2	2	2	1	0
216039	1	34.2122	0	0	2	3	1	1	2	2	1	1	0
416038	1	34.3217	2	1	2	3	2	3	2	2	2	1	0
119038	1	62.7461	0	0	2	1	2	3	2	2	2	1	1
403008	0	2.60917	2	1	1	5	2	3	2	2	2	0	0
206015	1	4.81314	0	1	1	5	2	3	2	2	2	1	non-inclusive
420041	0	67.0472	2	0	2	4	2	3	2	2	2	1	0
417033	0	41.2457	2	1	2	3	1	3	2	2	2	1	0
420023	0	78.4285	2	1	2	3	2	non-available	2	2	2	1	0
220059	1	73.2621	0	0	2	1	2	3	2	2	2	1	non-inclusive
213004	0	18.141	0	0	1	3	2	1	2	2	2	1	0
110010	0	11.0691	0	0	1	1	2	3	2	2	2	1	0
120030	1	72.4901	0	0	2	1	2	3	2	2	2	1	1
116003	1	87.7454	0	0	2	3	2	3	2	2	2	1	0
220063	1	68.9774	0	0	2	1	2	3	2	2	1	1	non-inclusive
105014	1	4.59959	0	0	1	5	2	3	2	2	2	0	non-inclusive
418034	1	53.8617	2	1	2	4	2	1	2	2	2	1	1
420002	0	67.2389	2	0	2	1	2	2	1	1	2	1	0
420037	0	71.4251	2	1	2	2	1	non-available	2	2	2	1	0
116042	1	25.922	0	0	2	2	2	3	2	2	2	1	0
120029	0	73.7741	0	0	2	4	2	3	2	2	2	1	0
110009	1	12.219	0	0	1	2	2	non-available	2	2	2	0	0
204031	1	2.94319	2	0	1	5	2	3	2	2	1	1	non-inclusive
217001	1	45.4018	0	0	2	3	2	1	2	2	2	1	0
416061	1	31.2635	2	0	1	4	2	1	2	2	2	1	0
113011	1	17.232	0	0	1	4	2	3	2	2	2	1	0
409004	1	9.61533	2	0	1	1	2	3	2	2	2	0	0
410006	1	11.9808	2	0	1	1	2	non-available	2	2	2	1	0
404008	1	3.24983	2	0	1	5	2	3	2	2	2	0	0
111019	0	14.4832	0	0	1	2	2	3	2	2	2	1	0
210006	0	11.7016	0	0	1	1	2	3	2	2	2	1	0
113008	0	17.6263	0	0	1	3	2	non-available	2	2	2	0	0
416056	1	31.7262	2	1	2	3	2	3	2	2	2	1	0
216041	1	35.5318	0	1	2	4	2	3	2	2	2	0	0
405027	0	4.67625	2	0	1	5	2	3	2	2	2	0	non-inclusive
211001	0	13.9138	0	0	1	2	2	3	2	2	2	1	0
119019	1	55.8083	0	0	2	3	2	3	2	2	1	1	0
218033	1	49.358	0	0	2	3	2	1	2	2	2	1	1
219044	1	56.3149	0	0	2	2	2	3	2	2	2	1	0
420021	1	68.0821	2	1	2	1	2	3	2	2	2	1	1
415014	1	24.0383	2	0	1	4	2	3	2	2	2	0	0
117057	1	39.499	0	0	2	3	2	3	2	2	2	1	0
120021	1	72.7775	0	0	2	5	2	3	2	2	2	1	1
216033	1	29.0541	0	0	2	3	non-available	1	1	2	2	1	0
415011	0	23.3402	2	0	2	4	1	2	2	2	2	1	0
113017	1	17.0924	0	0	1	4	2	3	2	2	2	0	0
205008	1	3.72074	0	0	1	5	2	non-available	2	2	2	1	0
411003	1	13.9795	2	1	1	2	2	3	2	2	2	0	0
113004	1	18.2998	0	0	1	3	2	3	2	2	2	1	0
117056	1	36.3039	0	0	2	4	2	3	2	2	2	0	0
116029	1	35.6331	0	0	2	3	2	3	2	2	2	1	0
116022	0	35.2553	0	0	2	3	1	1	2	1	2	1	0
416028	1	31.488	2	0	1	4	2	1	2	2	2	1	0
212006	1	15.3046	0	0	1	2	2	3	2	2	2	1	1
417040	1	36.5585	2	1	1	4	2	3	2	2	2	1	0
416034	1	29.013	2	1	2	4	2	2	2	2	2	1	0
404001	1	2.99521	2	0	1	5	2	3	2	2	2	0	0
416064	1	26.2177	2	0	1	4	2	1	2	2	2	0	0
418012	1	53.1964	2	0	2	3	2	3	2	2	2	1	0
104008	1	3.32923	0	0	1	5	2	3	2	2	2	0	0
204020	0	2.81999	0	1	1	5	2	3	2	2	2	0	non-inclusive
417031	1	45.3224	2	0	2	4	2	1	2	2	2	1	0
305007	0	4.19712	1	0	1	5	2	3	2	2	2	0	non-inclusive
402018	1	1.23203	2	0	1	5	2	3	2	2	2	0	non-inclusive
213007	0	18.1629	0	0	1	3	1	1	2	2	2	1	0
112013	1	15.9124	0	0	1	3	2	3	2	2	2	0	0
408006	0	8.40794	2	1	1	1	2	3	2	2	2	1	0
214016	1	19.4333	0	0	1	4	2	1	2	2	2	1	0
306005	0	4.92266	1	0	1	5	2	3	2	2	2	0	non-inclusive
405018	1	4.2026	2	0	1	5	2	3	2	2	2	0	non-inclusive
416004	1	31.4743	2	0	1	4	2	non-available	2	2	2	1	0
404019	1	2.89665	2	0	1	5	2	3	2	2	2	0	non-inclusive
414008	1	19.7919	2	0	1	4	2	3	2	2	2	1	0
415001	1	20.95	2	0	1	3	2	3	2	2	2	0	0
408002	0	7.87953	2	0	1	1	2	3	2	2	2	0	0
214012	1	20.2546	0	0	1	4	2	1	2	2	2	0	0
207006	1	6.51061	0	0	1	5	2	3	2	2	2	0	0
416015	1	26.2505	2	0	1	4	1	1	2	2	2	0	0
404006	1	3.42779	2	1	1	5	2	3	2	2	2	0	0
114004	1	19.7892	0	0	1	4	2	3	2	2	2	1	0
216067	1	33.0322	0	1	1	4	2	3	2	2	2	1	0
304005	0	3.36208	1	0	1	5	2	3	2	2	2	0	non-inclusive
216057	1	31.9096	0	0	1	3	1	1	2	1	2	1	1
105009	0	4.1232	0	0	1	5	2	3	2	2	2	0	0
211004	1	13.9192	0	0	1	2	2	3	2	2	2	1	0
120064	1	70.6365	0	0	2	5	2	3	2	2	2	1	0
403023	1	2.36277	2	0	1	5	2	3	2	2	2	0	non-inclusive
414001	0	20.1916	2	0	1	4	2	3	2	2	2	0	0
216048	1	32.0986	0	1	2	3	2	3	2	2	2	1	1
117059	0	37.9028	0	0	2	4	2	3	2	1	2	1	0
119053	0	59.5592	0	0	2	1	1	1	2	2	2	1	0
206006	1	5.50856	0	0	1	5	2	3	2	2	2	0	0
120056	1	67.269	0	0	2	1	2	non-available	2	2	2	1	0
218008	1	53.6181	0	0	2	2	2	2	2	2	2	1	0
119011	0	57.6345	0	0	2	3	1	3	2	2	2	1	0
216032	1	27.2307	0	0	1	4	2	3	2	2	2	1	1
407007	1	6.02601	2	1	1	5	2	3	2	2	2	1	0
103003	0	2.22314	0	0	1	5	2	3	2	2	2	0	non-inclusive
214004	1	20.3066	1	1	1	4	2	1	2	2	2	0	0
210010	0	12.1862	0	0	1	1	2	3	2	2	2	1	0
402030	1	1.56058	0	0	1	5	2	3	2	2	2	0	non-inclusive
116033	1	30.4011	0	0	2	4	2	2	2	2	2	1	1
418020	1	48.627	2	0	1	2	2	3	2	2	2	1	0
116024	1	27.1321	0	0	2	4	2	3	2	2	2	1	0
210005	0	10.5654	0	0	1	1	2	3	2	2	2	0	0
114013	1	20.6352	0	0	1	3	2	3	2	2	2	0	0
412006	1	16.6407	3	0	1	3	1	3	2	2	2	1	0
105019	0	3.96988	0	0	1	5	2	3	2	2	2	0	non-inclusive
116036	1	27.3347	2	0	1	4	2	1	2	2	2	1	0
109005	0	8.84052	0	0	1	1	2	3	2	2	2	1	0
413004	1	17.1472	2	1	1	4	2	3	2	1	2	0	0
119001	1	61.4045	0	0	2	2	2	3	1	2	2	1	0
206010	0	4.85968	0	0	1	5	2	3	2	2	2	1	0
219047	1	62.8528	0	1	2	3	2	3	2	2	2	1	1
204028	1	3.68789	0	0	1	5	2	3	2	2	2	0	non-inclusive
216036	0	28.3504	0	0	1	4	1	1	2	2	2	1	0
106008	0	4.87337	0	0	1	5	2	3	2	2	2	0	0
405025	0	4.07666	2	0	1	5	2	3	2	2	2	1	non-inclusive
416027	1	32.7858	2	0	2	4	2	1	2	2	2	1	0
120050	0	70.5708	0	0	2	1	1	3	2	2	2	1	0
420029	1	69.0705	2	1	2	5	2	3	2	2	2	1	1
204008	0	3.0308	0	0	1	5	2	3	2	2	2	0	0
208002	0	6.99521	0	0	1	1	2	non-available	2	2	2	1	0
404021	0	3.82204	2	1	1	5	2	3	2	2	2	0	non-inclusive
218012	1	48.0794	0	0	2	4	2	3	2	2	2	1	0
119002	0	62.5654	0	0	2	3	2	2	2	2	2	1	1
216058	1	26.82	0	0	1	4	2	3	2	2	2	1	0
119060	0	56.345	0	0	2	3	2	1	2	2	2	1	0
305006	0	4.42984	1	0	1	5	2	3	2	2	2	0	non-inclusive
407003	1	6.41478	2	1	1	5	2	3	2	2	2	1	0
103022	0	2.34086	0	0	1	5	2	3	2	2	2	1	non-inclusive
203013	0	2.11088	0	0	1	5	2	3	2	2	2	0	non-inclusive
205013	1	4.16701	0	0	1	5	2	3	2	2	2	0	non-inclusive
120047	1	68.2437	0	0	2	1	2	non-available	1	2	2	1	1
120013	1	66.4559	0	0	2	1	2	3	2	2	2	1	0
205007	1	4.06297	0	1	1	5	2	3	2	2	2	0	0
112012	1	15.3949	0	0	1	3	2	3	2	2	2	0	0
120010	0	78.1492	0	0	2	5	2	non-available	2	2	2	1	1
416059	1	32.8515	2	0	2	4	2	1	2	2	2	1	0
117065	1	42.8857	0	0	2	4	2	3	2	2	2	1	0
112015	1	16.4244	0	0	1	3	2	3	2	2	2	1	0
118063	1	55.206	0	0	2	2	2	3	2	2	2	1	1
305010	1	4.25736	1	0	1	5	2	3	2	2	2	0	non-inclusive
420028	0	73.0431	2	1	2	1	1	2	1	1	2	1	0
116038	1	27.8686	0	0	2	4	2	3	2	2	2	0	0
120011	1	67.4031	0	0	2	5	2	2	1	2	2	1	0
416033	1	32.3203	2	1	2	3	2	3	2	2	2	1	0
117047	1	40.1232	0	0	2	4	2	3	2	2	2	1	0
415006	0	23.2882	2	0	1	4	2	2	2	2	2	1	0
120012	0	74.0096	0	0	2	4	2	2	2	2	2	1	0
405017	0	4.43258	2	1	1	5	2	3	2	2	2	0	non-inclusive
118004	1	54.9405	0	0	2	4	2	1	2	2	2	1	0
416046	1	27.9644	2	0	2	4	1	1	2	2	2	1	0
112001	1	14.935	0	0	1	3	2	3	2	2	2	0	0
118003	1	53.7303	0	0	2	2	2	3	2	2	2	1	1
417049	1	44.1533	2	0	2	4	2	1	2	2	2	1	0
104010	0	3.36208	0	0	1	5	1	non-available	2	2	2	1	0
205036	0	3.96441	0	0	1	5	2	3	2	2	1	0	non-inclusive
203041	0	2.13552	0	0	1	5	2	3	2	2	2	0	non-inclusive
416053	1	31.5811	2	0	2	3	2	non-available	2	2	2	1	0
110014	1	12.1342	0	0	1	2	2	3	2	2	2	0	0
207009	0	5.99315	0	0	1	1	2	3	2	2	2	0	0
105018	1	4.55031	0	0	1	5	2	3	2	2	2	0	non-inclusive
119063	0	59.4168	0	0	2	1	2	3	2	2	2	1	0
403025	0	1.94114	2	0	1	5	2	3	2	2	2	0	non-inclusive
208008	1	7.40589	0	0	1	1	2	3	2	2	2	1	0
203037	1	2.20671	0	0	1	5	2	3	2	2	2	0	non-inclusive
203027	1	2.62834	0	0	1	5	2	3	2	2	2	0	non-inclusive
114024	1	19.7563	0	0	1	4	2	3	2	2	2	0	0
408005	1	6.81725	2	1	1	1	2	3	2	2	2	0	0
416039	1	26.7543	2	1	1	4	2	3	2	2	2	1	0
416008	1	31.4743	2	0	2	4	2	3	2	2	2	1	0
204040	1	3.87954	0	0	1	5	2	3	2	2	2	0	non-inclusive
107005	0	6.47502	0	0	1	1	2	3	2	2	2	1	0
409003	1	10.2806	2	0	1	1	2	3	2	2	2	1	0
105001	1	3.63313	0	0	1	5	2	3	2	2	2	1	0
119061	1	64.8597	0	0	2	1	2	3	2	2	2	1	0
116026	0	35.0062	0	0	2	3	1	1	2	2	2	1	1
404009	1	3.25257	2	1	1	5	2	3	2	2	2	0	0
416057	1	31.2279	2	0	2	4	2	non-available	2	2	2	1	0
405016	0	4.52019	2	0	1	5	2	non-available	2	2	2	0	non-inclusive
403045	0	2.0835	2	0	1	5	2	3	2	2	2	0	non-inclusive
418008	1	47.7016	2	0	1	3	2	3	2	2	2	1	0
116018	1	30.308	1	0	1	3	1	1	2	2	2	1	0
418002	1	45.9904	2	0	2	3	2	3	2	2	2	1	0
420018	0	68.4189	2	0	2	4	2	3	2	1	2	1	0
120018	0	69.8727	0	0	2	2	1	3	2	1	2	1	0
412010	1	16.1424	0	0	1	4	2	3	2	2	2	1	0
117053	1	42.1656	0	0	2	3	1	2	2	2	2	1	1
109014	0	9.66461	0	0	1	1	2	3	2	2	2	1	0
114010	0	19.8768	0	0	1	4	1	2	2	2	1	1	0
416021	1	28.6653	2	1	2	5	2	3	2	2	2	1	1
205025	0	4.08487	0	0	1	5	2	3	2	2	2	0	non-inclusive
114020	1	20.1205	2	1	1	4	2	1	2	2	2	0	0
110002	1	11.4442	0	0	1	1	2	3	2	2	2	1	1
115009	0	24.4682	0	0	1	4	2	1	2	2	1	1	0
416026	1	26.2231	2	1	2	2	2	1	2	2	2	1	0
416003	1	32.553	1	0	2	4	2	1	2	2	2	1	0
410005	0	10.8036	2	0	1	1	2	non-available	2	2	2	1	0
205006	0	4.282	0	0	1	5	2	3	2	2	2	1	0
220033	1	69.0294	0	0	2	3	2	1	1	2	2	1	0
420010	1	66.6585	2	0	2	1	non-available	3	1	2	2	1	0
417037	1	37.6783	2	0	2	4	2	1	2	2	2	1	0
417030	0	36.4764	2	0	2	4	1	2	2	2	2	1	0
216031	1	30.0753	0	0	1	4	2	2	2	2	2	0	0
220006	1	82.9076	0	0	2	5	2	3	1	2	2	1	1
218032	1	53.4839	0	0	2	2	2	3	2	2	2	1	0
116017	0	32.4271	0	0	2	4	2	1	2	2	2	1	0
115008	0	21.3443	0	0	1	3	1	1	2	2	2	1	0
416043	1	32.731	2	1	1	5	2	3	2	2	2	1	1
116019	0	29.243	0	0	2	3	1	2	2	2	2	0	0
109002	0	9.67283	0	0	1	1	2	3	2	non-available	non-available	1	0
220022	1	73.5825	0	0	2	5	2	3	2	2	2	1	0
114026	0	20.7091	0	0	1	3	2	2	2	2	2	1	0
414010	0	20.2546	2	0	1	non-available	2	3	2	2	2	1	0
119040	1	61.7522	0	0	2	2	2	3	2	2	2	1	0
116021	1	32.2793	0	0	2	2	2	non-available	2	2	1	1	0
418017	0	47.9808	2	0	2	4	1	1	2	1	2	1	0
106004	0	5.42368	0	0	1	1	2	1	2	2	2	1	0
218016	1	47.384	0	0	2	3	2	3	2	2	2	1	0
216046	1	27.0582	0	1	2	1	2	3	2	2	2	0	0
119005	1	60.7118	0	0	2	1	2	3	2	2	2	1	0
120024	1	85.7194	0	0	2	5	2	3	2	2	2	1	0
408008	0	7.33196	2	1	1	5	2	3	2	2	2	0	0
220044	1	74.4175	0	1	2	5	2	3	2	2	2	1	non-inclusive
404024	1	3.26626	2	0	1	5	2	3	2	2	2	0	non-inclusive
115018	1	23.2526	0	0	1	4	2	3	2	2	2	0	0
117048	0	40.1478	0	0	2	3	1	2	2	2	2	1	0
417054	0	43.6222	2	1	1	2	2	3	2	2	2	1	0
205005	0	4.16427	0	0	1	5	2	3	2	2	2	1	0
417039	1	37.7467	2	0	2	4	2	3	2	1	2	1	0
216054	1	28.9801	0	0	1	4	2	1	2	2	2	1	0
218037	1	48.2519	0	0	2	2	2	1	2	2	2	1	0
119044	1	56.4326	0	0	2	1	2	3	2	2	2	1	0
218035	1	48.8049	0	0	2	4	2	3	2	2	2	1	0
417058	0	36.2355	2	0	1	3	1	1	2	2	1	1	0
417010	1	38.5873	2	0	2	4	2	3	2	2	2	1	0
110011	0	11.0363	0	0	non-available	1	2	non-available	2	2	2	0	0
204010	1	3.31554	0	0	1	5	2	3	2	2	2	0	0
420006	0	70.8309	2	0	2	5	2	3	2	2	2	1	1
218036	0	48.5476	0	0	2	4	1	2	2	2	2	1	0
218002	0	51.269	0	0	2	2	2	3	2	2	2	1	0
403016	1	2.61191	1	1	1	5	2	3	2	2	2	0	non-inclusive
118002	1	47.8823	0	0	1	3	2	3	2	1	non-available	1	0
402007	0	1.64271	2	0	1	5	2	3	2	2	2	0	0
220009	1	72.6352	0	0	2	3	2	1	2	2	2	1	0
418004	1	52.7666	2	0	2	3	2	1	2	2	2	1	0
108007	1	6.74606	0	0	1	1	2	3	2	2	2	1	0
218024	1	52.6543	0	0	2	3	2	3	2	2	2	1	0
414017	1	19.0171	2	0	1	3	1	1	2	2	2	0	0
120009	1	68.219	0	0	non-available	5	2	3	2	2	2	1	1
415017	0	23.384	1	0	1	4	2	3	2	2	2	0	0
203015	1	2.46133	0	1	1	5	2	3	2	2	2	0	non-inclusive
218018	0	49.3333	0	0	2	3	1	3	2	2	2	1	0
116011	0	35.384	0	0	1	4	2	1	2	2	1	1	0
204004	0	2.88022	0	0	1	5	2	3	2	2	2	0	0
120020	1	66.5818	0	0	2	1	2	1	2	2	2	1	0
414019	1	20.011	1	1	1	4	2	3	2	2	2	0	0
417034	1	44.9692	2	1	2	3	2	non-available	2	2	2	1	0
216040	1	25.9548	0	0	2	3	2	3	2	2	2	1	0
220030	0	72.1177	0	0	2	4	2	2	2	2	2	1	0
204014	1	2.81725	0	0	1	5	2	3	2	2	2	0	non-inclusive
418005	1	51.5127	2	0	2	3	2	3	2	2	2	1	0
417042	0	44.7255	2	1	2	4	2	1	2	2	2	1	0
205004	0	3.72074	0	0	1	5	2	3	2	2	2	1	0
114009	1	18.8036	0	0	1	3	2	3	2	2	2	1	0
404015	1	3.64955	2	0	1	5	2	non-available	2	2	2	0	non-inclusive
404028	0	3.03628	2	0	1	5	2	3	2	2	2	0	non-inclusive
106009	1	5.19644	0	0	1	5	2	3	2	2	2	0	0
115015	1	25.4374	0	0	1	4	2	2	2	2	2	0	0
420044	0	66.9815	2	0	2	5	1	2	1	2	2	1	0
203020	0	2.25599	0	0	1	5	2	3	2	2	2	0	non-inclusive
403001	0	1.81793	2	0	1	5	2	non-available	2	2	2	1	0
208003	1	7.89596	0	0	1	1	2	3	2	2	2	1	0
409006	1	10.6776	2	0	1	1	2	non-available	2	2	2	1	0
119041	0	64.7201	0	0	2	3	2	2	2	2	2	1	0
108010	1	6.7269	0	0	1	5	2	3	2	2	2	1	0
120051	0	67.9151	0	0	2	1	1	3	2	2	2	1	0
216050	1	33.5359	0	1	2	2	2	3	2	2	2	1	0
417011	1	45.4456	2	0	2	3	2	3	2	2	2	1	1
106001	0	5.27858	0	0	1	5	2	3	2	2	2	0	0
108015	0	6.71047	0	0	1	1	2	3	2	2	2	1	0
216035	1	26.3819	0	0	1	4	2	2	2	2	2	1	0
220005	1	70.7324	0	0	2	4	2	non-available	2	2	1	1	0
404034	1	2.98152	2	0	1	5	2	3	2	2	2	0	non-inclusive
211005	0	13.8508	0	0	1	2	2	3	2	2	2	1	0
415010	1	22.1027	1	1	1	4	2	3	2	2	2	1	0
220042	0	68.5558	0	1	2	1	2	3	2	2	2	1	non-inclusive
417027	1	41.0294	2	0	2	4	2	3	2	2	2	1	0
220026	1	75.4689	0	0	2	4	2	3	2	2	1	1	1
211006	0	12.6571	0	0	1	1	2	3	2	2	2	0	0
105004	0	3.68515	0	0	1	5	2	3	2	2	2	0	0
218003	1	48.794	0	0	2	3	2	3	2	2	2	1	0
414006	0	19.6359	2	0	1	4	2	3	2	2	2	1	0
417003	0	44.2136	2	0	2	3	2	3	2	2	2	1	0
103012	0	2.34634	0	0	1	5	2	3	2	2	2	1	non-inclusive
403031	1	2.83641	2	0	1	5	2	non-available	2	2	2	0	non-inclusive
418038	1	48.961	2	1	2	3	2	3	2	2	2	1	1
116035	0	27.1814	0	0	1	4	1	1	2	2	2	1	0
219042	1	57.9466	0	1	2	4	2	3	2	2	2	1	0
417035	1	38.9569	2	0	2	4	2	3	2	2	2	1	0
415004	0	23.0281	2	0	1	4	2	1	2	2	2	1	0
420022	1	78.9076	2	1	2	3	2	non-available	2	2	2	1	0
418040	1	46.2341	2	0	2	3	2	3	2	2	2	1	1
204005	0	3.12936	0	0	1	5	2	3	2	2	2	0	0
209003	1	9.43463	0	0	1	1	2	non-available	2	2	2	1	0
211012	1	14.3409	0	0	1	2	2	3	2	2	2	1	0
115011	0	25.0459	0	0	1	4	1	2	2	2	2	1	0
216062	1	34.6804	0	0	2	4	2	3	2	2	2	1	0
413003	0	17.3525	2	0	1	3	2	non-available	2	2	2	1	0
212003	1	16.063	0	0	1	3	2	3	2	2	2	0	0
218001	1	46.809	0	0	2	3	2	1	2	2	2	1	1
120036	0	66.2642	0	0	2	1	2	2	2	2	2	1	0
116044	0	28.7639	0	0	1	4	2	1	2	2	2	1	0
106007	0	5.13621	0	0	1	1	2	non-available	2	non-available	2	1	0
120033	1	66.82	0	0	2	5	2	2	2	2	2	1	0
110012	1	11.6413	0	0	non-available	1	2	non-available	2	2	2	0	0
405002	1	4.09035	2	1	1	5	2	non-available	2	2	2	0	0
119046	1	60.3833	0	0	2	4	1	3	1	1	1	1	0
216037	1	32.7201	0	0	2	4	2	3	2	2	2	1	0
216049	1	29.5606	0	1	1	2	2	3	2	2	2	0	0
417023	1	42.3956	2	0	1	4	2	1	2	2	2	1	0
418015	1	47.1677	2	0	2	3	2	3	2	2	2	1	0
409002	1	8.97467	2	0	1	1	2	non-available	2	2	2	1	0
418029	0	52.7502	2	0	2	4	2	1	2	2	2	1	0
119056	1	64.5257	0	0	2	2	2	3	2	2	2	1	1
212008	1	14.9596	0	0	1	2	2	3	2	2	2	0	0
218026	1	47.5264	0	0	2	3	2	non-available	2	2	2	1	0
211007	1	14.2724	0	0	1	2	2	3	2	2	2	1	0
407008	1	6.37919	2	0	non-available	1	2	non-available	2	2	2	0	0
115017	0	23.9918	0	0	1	4	2	3	2	2	2	0	0
406011	0	5.69199	2	0	1	5	2	3	2	2	2	0	0
117043	1	40.1807	0	0	2	3	2	3	2	2	2	0	0
216066	0	31.6359	0	1	2	4	2	1	2	2	2	1	0
218006	1	49.3443	0	0	2	3	2	1	2	2	2	1	0
216053	1	33.7194	0	0	2	3	2	3	2	1	2	1	0
205026	1	3.82752	0	0	1	5	2	3	2	2	2	0	non-inclusive
120014	1	76.7036	0	0	2	non-available	2	non-available	non-available	2	2	1	1
119008	1	56.4709	0	0	2	2	2	3	2	2	2	1	0
203029	0	2.68036	0	0	1	5	2	3	2	2	2	0	non-inclusive
420031	1	67.7947	2	1	2	1	2	3	2	2	2	1	0
207007	1	6.38193	0	0	1	5	2	3	2	2	2	1	0
417050	1	42.4257	2	0	2	4	2	3	2	2	2	1	0
118001	1	55.2005	0	0	2	4	2	1	2	2	1	1	1
411008	1	12.9309	2	0	1	2	2	3	2	2	2	0	0
417052	1	36.6927	2	0	2	4	2	3	2	2	2	1	0
220058	0	65.9466	0	0	1	1	1	1	2	2	2	1	non-inclusive
416036	1	31.8357	2	1	2	2	1	1	2	2	2	1	1
305011	0	3.54004	1	0	1	5	2	3	2	2	2	1	non-inclusive
204033	0	3.29911	0	0	1	5	2	3	2	2	2	1	non-inclusive
418022	1	53.1636	2	0	1	3	non-available	3	2	2	2	1	0
420009	0	66.0616	2	0	2	3	2	1	2	1	2	1	0
418014	1	50.872	2	0	2	3	2	1	2	2	2	1	0
117049	0	39.614	0	0	2	4	2	1	2	2	2	1	0
107004	1	5.85626	0	0	1	5	2	3	2	2	2	1	0
219041	1	61.5551	0	1	2	2	2	3	2	2	2	1	1
413001	0	18.0151	2	0	1	3	2	1	2	2	2	0	0
303003	0	2.08077	1	0	1	5	2	3	2	2	2	0	non-inclusive
110015	1	11.6824	0	0	1	1	2	non-available	2	2	2	1	0
216047	1	29.1718	0	1	1	4	2	3	2	2	2	1	0
211003	0	13.6646	0	0	1	2	2	3	2	2	2	0	0
210007	1	11.7864	0	0	1	1	2	3	2	2	2	1	0
402025	0	1.8371	2	0	1	5	2	3	2	2	2	1	non-inclusive
116005	1	30.4285	1	0	1	4	2	3	2	2	2	1	0
211008	1	13.0787	0	0	1	2	2	3	2	2	2	0	0
418043	1	50.0862	2	1	2	4	2	1	2	1	2	1	1
409010	0	10.0534	2	1	1	1	2	3	2	2	2	0	0
214011	1	20.0301	1	0	1	4	2	3	2	2	2	1	0
412009	1	16.512	0	0	1	4	2	3	2	2	2	1	0
418041	1	18.1383	2	0	1	4	2	3	2	2	2	0	0
205022	1	3.82752	0	0	1	5	2	3	2	2	2	0	non-inclusive
418031	1	55.1211	2	1	2	2	2	1	2	2	1	1	0
119026	0	56.6105	0	0	2	1	2	3	2	2	2	1	0
218027	1	51.6386	0	0	2	2	2	3	2	2	2	1	0
418013	0	54.0671	2	0	2	3	1	3	2	2	2	1	0
417053	1	38.037	2	0	2	3	2	non-available	2	2	2	1	1
209002	0	9.68104	0	0	non-available	1	2	non-available	2	2	2	0	0
218013	1	54.3381	0	0	2	1	2	3	2	2	2	1	0
206020	1	4.61602	0	0	1	5	2	3	2	2	2	0	non-inclusive
117054	1	43.2252	0	0	2	3	2	3	2	2	2	1	0
206030	1	4.96646	0	0	1	5	2	3	2	2	2	1	non-inclusive
417029	1	37.5031	2	0	2	4	2	non-available	2	2	2	1	0
111020	0	13.3689	0	0	1	2	2	non-available	2	2	2	0	0
418018	1	51.5099	2	0	2	4	2	3	2	2	2	1	0
116006	1	34.5517	0	0	2	4	2	3	2	2	2	0	0
413010	1	18.6064	2	1	1	4	2	non-available	2	2	2	0	0
415015	0	21.4045	2	0	2	4	1	1	2	2	2	1	0
213006	1	18.089	0	0	1	non-available	2	3	2	2	2	1	0
102009	0	1.52498	0	0	1	5	2	3	2	2	2	0	non-inclusive
220050	0	67.5455	0	1	2	2	2	3	2	2	2	1	non-inclusive
413002	1	17.9685	2	0	1	3	2	3	2	2	2	1	0
415019	0	23.3374	2	0	1	4	2	3	2	2	2	1	0
412004	1	15.3566	2	0	1	3	2	1	2	2	2	1	0
404012	1	2.9295	2	0	1	5	2	3	2	2	2	0	non-inclusive
103025	1	2.84463	0	0	1	5	2	3	2	2	2	0	non-inclusive
305013	0	4.04381	1	0	1	5	2	3	2	2	2	0	non-inclusive
113016	1	18.412	2	0	1	4	2	3	2	2	2	0	0
119037	1	62.8747	0	1	2	5	2	3	2	2	2	1	1
109011	1	10.1958	0	0	1	1	2	3	2	2	2	0	0
116013	0	26.6119	0	0	1	4	2	1	2	2	2	1	0
414002	0	20.5585	2	0	1	4	2	3	2	2	2	0	0
110008	1	11.6687	0	0	1	1	2	non-available	2	2	2	0	0
117058	0	42.5626	0	0	2	2	2	3	2	2	2	1	0
111010	1	12.9309	0	0	1	2	2	non-available	2	2	2	0	0
119039	1	58.3409	0	0	2	4	2	3	2	2	2	1	0
416006	1	28.167	2	0	1	4	2	3	2	2	2	0	0
117044	0	43.1294	0	0	2	4	2	1	2	1	2	1	0
117039	1	38.8172	0	0	1	4	2	3	2	2	2	1	0
416016	1	29.1253	2	0	1	4	2	1	2	2	2	1	0
418003	1	52.1095	2	0	2	3	2	3	2	2	2	1	0
208004	0	6.54346	0	0	1	non-available	2	3	2	2	2	0	0
416025	0	29.8207	2	1	1	2	1	1	2	2	2	1	0
404011	0	3.27721	2	0	non-available	non-available	2	3	2	2	non-available	0	non-inclusive
414011	0	19.8522	2	0	1	3	1	2	2	2	2	0	0
120025	1	81.9247	0	0	2	3	2	3	1	2	2	1	0
119020	1	63.9617	0	0	2	2	2	3	2	2	2	1	0
409007	0	9.56605	2	0	1	1	2	non-available	2	2	2	0	0
412005	1	15.5209	3	0	1	3	2	non-available	2	2	2	1	0
108006	1	6.75154	0	0	1	1	2	non-available	2	2	2	1	0
119050	1	55.7974	0	0	2	2	2	2	2	2	2	1	0
403004	0	2.11362	2	1	1	5	2	3	2	2	2	0	0
202022	0	1.34976	0	0	1	5	2	3	2	2	1	0	non-inclusive
416041	0	29.5496	2	1	2	1	1	1	2	2	2	1	0
218025	1	50.6557	0	0	2	4	2	3	2	2	2	1	0
116015	1	26.7461	0	0	2	4	2	3	2	2	2	1	0
111015	1	13.8645	0	0	1	2	2	non-available	2	2	2	0	0
418021	1	52.3778	2	0	2	3	2	non-available	2	2	2	1	0
218034	1	46.4066	0	0	2	3	2	3	2	2	2	1	0
415007	0	21.3032	2	0	1	4	2	1	2	2	2	1	0
416063	1	31.3183	2	0	1	4	2	3	2	2	2	0	0
103024	1	2.0397	0	0	1	5	2	3	2	2	2	1	non-inclusive
208005	1	7.74812	0	0	1	1	2	3	2	2	2	0	0
115013	0	24.6927	0	0	1	4	2	3	2	2	2	1	0
218028	0	47.9316	0	0	2	5	1	2	2	1	2	1	0
202025	1	1.47023	0	0	1	5	2	3	2	2	2	0	non-inclusive
410009	0	9.25394	2	1	1	2	2	3	2	2	1	0	0
406009	0	5.34702	2	0	1	5	2	non-available	2	2	2	0	0
417005	1	38.5079	2	0	1	4	2	1	2	2	2	1	0
204026	0	3.34565	0	0	1	5	2	3	2	2	2	1	non-inclusive
416009	1	27.9206	2	0	2	4	2	1	2	2	2	1	0
117035	1	37.0568	0	0	2	4	1	1	2	2	2	1	1
209009	1	8.5859	0	0	1	1	2	3	2	2	2	0	0
416023	0	33.4374	2	1	1	4	1	2	2	2	2	1	0
402004	1	1.577	2	1	1	5	2	3	2	2	2	1	0
120006	1	79.6879	0	0	2	5	2	3	2	2	2	1	0
418039	1	49.4976	2	1	1	4	2	3	2	2	2	1	0
220045	1	78.0315	0	1	2	1	2	3	2	2	2	1	non-inclusive
418028	0	53.3224	2	0	2	4	2	3	2	2	2	1	1
107008	0	6.44764	0	0	1	5	2	3	2	2	2	1	0
220024	1	70.7077	0	0	2	5	2	3	2	2	2	1	0
116009	0	31.3949	0	0	2	4	2	1	2	2	2	1	0
120034	0	69.0021	0	0	2	3	1	3	2	2	2	1	0
217002	1	43.4716	0	0	2	3	2	1	2	2	2	1	0
213008	0	18.3463	0	0	1	3	2	1	2	2	2	1	0
119010	0	57.5633	0	0	2	4	2	2	2	2	2	1	1
417060	1	44.6215	2	0	2	4	2	non-available	2	2	2	1	0
116020	1	25.9986	0	0	2	3	1	2	2	2	2	1	0
111008	0	14.3135	0	0	1	2	2	3	2	2	2	0	0
113006	0	18.0917	0	0	1	4	2	1	2	2	2	0	0
115012	0	24.4956	2	0	1	4	2	3	2	2	2	0	0
417026	1	44.3066	2	0	2	3	2	1	2	2	1	1	0
114003	1	19.1595	0	0	1	3	2	1	2	2	2	1	0
120026	1	70.4476	0	0	2	5	2	1	2	2	2	1	0
116039	1	29.6646	0	0	1	4	2	1	2	2	2	0	0
416031	1	29.2238	2	0	1	4	2	non-available	2	1	non-available	0	0
220018	0	67.7755	0	0	2	3	1	2	2	2	2	1	1
404027	1	3.90144	2	0	1	5	2	3	2	2	2	0	non-inclusive
113020	1	18.6858	0	0	1	4	2	3	2	2	1	1	0
218021	0	48.4189	0	0	2	3	1	1	2	2	2	1	0
206018	1	4.9117	0	0	1	5	2	3	2	2	2	0	non-inclusive
120039	1	66.5051	0	0	2	5	2	3	1	2	2	1	0
405020	0	4.73101	2	0	1	5	2	3	2	2	2	0	non-inclusive
414013	0	20.449	2	0	1	4	2	3	2	2	2	1	0
119012	1	61.87	0	0	2	2	2	1	2	2	2	1	0
220019	0	70.8419	0	0	2	2	2	2	2	2	2	1	0
118006	1	53.4073	0	0	2	3	2	1	2	2	2	1	0
117063	1	38.6146	0	0	1	3	2	1	2	2	2	1	0
112010	1	14.9979	0	0	1	3	2	3	2	2	2	1	0
417022	1	42.7077	2	0	2	3	1	1	2	2	2	1	0
404025	0	2.99795	2	0	1	5	2	3	2	2	2	0	non-inclusive
213011	1	17.4209	0	0	1	3	2	3	2	2	2	0	0
417024	1	43.0335	2	0	2	4	2	3	2	2	2	0	0
411010	0	12.95	2	0	non-available	2	2	non-available	2	2	2	1	0
416018	1	28.2026	2	1	1	4	2	1	2	2	2	0	0
115001	1	25.4346	0	0	1	4	2	3	2	2	2	1	0
103011	0	2.42573	0	0	1	5	2	3	2	2	2	0	non-inclusive
415009	1	25.2841	2	0	1	4	2	1	2	2	2	1	0
212001	0	14.8693	0	0	1	3	2	3	2	2	2	0	0
220046	0	80.7337	0	1	1	5	2	3	2	2	2	1	non-inclusive
216061	1	32.0192	0	0	2	3	1	2	2	2	2	1	0
111012	0	14.0835	0	0	1	2	2	3	2	2	2	0	0
220032	0	65.8782	0	0	2	1	1	2	2	2	2	1	1
417036	0	44.909	2	0	2	4	2	3	2	2	2	1	0
206004	0	5.17454	0	0	1	5	2	3	2	2	2	0	0
219039	1	56.334	0	1	2	2	2	2	2	2	2	1	0
120008	0	73.2923	0	0	2	4	2	1	2	2	2	1	0
405012	1	4.61875	2	0	1	5	2	3	2	2	2	1	non-inclusive
416002	1	27.5127	2	0	1	4	2	3	2	2	2	0	0
220054	1	72.282	0	0	2	3	2	1	2	2	2	1	non-inclusive
118065	0	49.0075	0	0	2	4	2	2	2	2	2	1	0
411009	0	13.0815	2	1	1	2	2	3	2	2	2	1	0
418035	1	47.7947	2	1	2	4	2	non-available	2	2	2	0	0
417046	0	36.6133	2	1	2	2	1	2	2	2	2	1	1
213001	1	16.6407	0	0	1	3	2	3	2	2	2	1	0
219046	1	59.8412	0	1	2	3	2	3	2	2	2	1	0
119007	1	57.232	0	0	2	3	2	3	2	2	2	1	0
209007	1	9.05681	0	0	1	1	2	3	2	2	2	0	0
103001	1	1.80151	0	0	1	5	2	3	2	2	2	0	non-inclusive
219043	1	55.8549	0	1	2	3	2	3	2	2	2	1	0
119043	0	55.8275	0	0	2	1	2	3	2	1	2	1	0
416062	1	32.0739	2	0	1	4	2	3	2	2	2	0	0
418007	0	51.781	2	0	2	2	2	non-available	2	1	2	1	0
114021	1	19.4798	3	0	1	4	2	2	2	2	2	1	0
204023	0	3.436	0	0	1	5	2	3	2	2	1	0	non-inclusive
120059	0	66.8583	0	0	2	2	1	1	2	2	2	1	1
415016	1	21.8453	2	0	1	4	2	3	2	2	2	1	0
409009	0	9.93018	2	0	1	1	2	3	2	2	2	1	0
404029	0	3.40315	2	0	1	5	2	3	2	2	2	0	non-inclusive
114001	0	20.0712	0	0	1	3	2	3	2	2	2	1	0
416024	1	26.9678	2	1	1	4	2	non-available	2	2	2	1	0
416058	1	34.2587	2	0	2	4	2	non-available	2	2	2	1	0
204038	0	3.06639	0	0	1	5	2	3	2	2	1	0	non-inclusive
114012	0	19.0828	0	0	1	4	2	3	2	2	2	1	0
117055	0	38.1164	0	0	2	3	1	3	2	2	2	1	0
111004	1	14.3217	0	0	1	2	2	non-available	2	2	2	1	0
403035	0	2.68309	2	0	1	5	2	3	2	2	2	1	non-inclusive
111016	1	14.0753	0	0	1	2	2	3	2	2	2	1	0
405008	0	3.84394	2	1	1	5	2	non-available	2	2	2	1	0
111011	0	13.1828	0	0	1	2	2	3	2	2	2	0	0
212007	0	16.5175	0	0	1	4	2	3	2	2	2	1	0
305008	1	4.16975	1	0	1	5	2	3	2	2	2	0	non-inclusive
117036	0	37.8973	0	0	2	3	1	2	2	2	2	1	0
119009	1	57.0185	0	0	2	2	2	1	2	2	2	1	0
416010	1	34.0287	2	0	2	4	2	1	2	2	2	0	0
202036	1	1.71663	0	0	non-available	non-available	non-available	non-available	2	2	2	0	non-inclusive
204017	0	3.22519	0	1	1	5	2	3	2	2	2	1	non-inclusive
412001	1	15.9781	0	0	1	3	2	non-available	2	2	2	0	0
220049	1	77.7084	0	1	2	1	2	3	2	2	2	1	non-inclusive
104009	0	3.55099	0	0	non-available	5	2	3	2	2	2	0	0
220001	1	70.7187	0	0	2	3	2	3	2	2	2	1	0
113005	0	17.5825	0	0	1	3	2	1	2	2	1	1	0
420008	0	66.9076	2	0	2	3	2	1	2	2	2	1	1
104018	0	3.4935	0	0	1	5	2	3	2	2	2	0	non-inclusive
112016	0	15.5866	0	0	1	3	2	3	2	2	2	0	1
405001	0	4.21355	2	0	1	5	2	3	2	2	2	0	0
110007	1	10.7734	0	0	1	1	2	3	2	2	2	0	0
204016	0	3.22519	0	1	1	5	2	3	2	2	2	1	non-inclusive
411002	0	13.9986	2	1	1	2	2	3	2	2	2	0	0
210003	0	11.0773	0	0	1	1	2	1	2	2	2	1	0
114023	1	19.2334	0	0	1	4	2	3	2	2	2	0	0
203012	0	2.423	0	0	1	5	2	3	2	2	2	0	0
103008	1	2.51608	0	0	1	5	2	3	2	2	2	0	0
119033	0	63.5565	0	0	2	4	2	non-available	1	2	2	1	1
119013	1	65.3306	0	0	2	3	2	1	2	2	2	1	0
112007	1	15.6085	0	0	1	3	2	3	2	2	2	0	0
419040	0	60.7858	2	1	2	2	2	2	2	2	2	1	0
418019	1	46.7105	2	0	1	4	2	3	2	2	2	1	0
218019	1	48.5257	0	0	2	3	2	3	2	1	2	1	0
418037	1	51.9316	2	1	2	2	2	3	2	2	2	1	0
304009	0	3.14032	1	0	1	5	2	1	2	2	2	1	non-inclusive
106003	1	4.78029	0	0	1	5	1	non-available	2	2	2	0	0
416040	0	34.6064	2	1	2	3	1	1	2	2	2	1	0
205017	0	4.61054	0	0	1	5	2	3	2	2	2	0	non-inclusive
415012	0	23.7153	2	0	1	4	2	3	2	2	2	1	0
403046	0	2.23956	2	0	1	5	2	3	2	2	2	0	non-inclusive
405024	0	4.88706	2	0	1	5	2	non-available	2	2	2	1	non-inclusive
405005	0	3.95346	2	1	1	5	2	3	2	2	2	1	0
214006	0	19.7153	0	0	1	3	1	1	2	2	2	1	0
120023	1	71.6112	0	0	2	3	2	non-available	2	2	2	1	0
218043	1	54.6639	0	1	2	3	2	3	2	2	2	1	1
118071	1	51.8686	0	0	2	4	2	1	2	2	2	1	0
104013	0	2.87748	0	0	1	5	2	non-available	2	2	2	0	non-inclusive
417056	1	36.7474	2	0	2	4	2	3	2	2	2	1	0
420033	1	74.9706	2	1	2	1	2	3	1	2	2	1	1
204032	0	3.17043	0	0	1	5	2	3	2	2	2	0	non-inclusive
416012	1	26.7023	2	0	1	4	2	3	2	2	2	1	0
402033	0	1.80424	2	0	1	5	2	3	2	2	2	0	non-inclusive
216055	0	25.848	0	0	2	4	1	2	2	2	2	1	0
120044	1	68.104	0	0	2	1	2	non-available	2	2	2	1	1
417051	1	35.8686	2	0	2	3	2	3	2	2	2	1	0
211002	1	12.9171	0	0	1	2	2	3	2	2	2	0	0
214005	1	18.6968	0	0	1	3	2	3	2	2	2	0	0
406002	1	4.84052	2	0	1	1	2	3	2	2	2	1	0
414009	0	20.1588	2	0	1	4	2	1	2	2	2	0	0
417041	1	35.8823	2	0	1	4	2	1	2	1	2	0	0
115014	1	22.8419	0	0	1	4	2	1	2	2	2	0	0
105003	1	4.54483	0	0	1	5	2	3	2	2	2	0	0
113007	1	17.3854	0	0	1	3	2	3	2	2	2	0	0
207002	1	6.43669	0	0	1	5	2	3	2	2	1	0	0
111005	0	13.588	0	0	1	2	2	3	2	2	2	1	0
214003	0	19.7372	0	0	1	4	2	3	2	2	2	0	0
117042	0	38.256	0	0	2	4	2	3	2	2	2	1	0
214018	1	18.6174	0	0	1	3	2	3	2	2	2	0	0
417032	0	44.9884	2	1	2	2	2	3	2	2	non-available	1	0
418010	1	48.627	2	0	2	3	2	3	2	2	2	1	0
115006	0	24.8186	0	0	1	4	2	2	2	2	2	1	0
209005	0	9.40999	0	0	1	1	2	3	2	2	2	0	0
410001	0	11.3757	2	0	1	1	2	3	2	2	2	1	0
415003	1	23.8111	2	0	1	4	2	3	2	2	2	0	0
411006	1	13.4264	2	0	1	2	2	3	2	2	2	0	0
220062	0	67.8303	0	0	2	3	2	1	1	2	2	1	non-inclusive
415018	0	20.8871	2	0	1	4	1	2	2	2	2	1	0
410010	1	10.9596	2	1	1	1	2	3	2	2	2	0	0
407019	1	4.13689	2	0	1	5	2	3	2	2	2	0	non-inclusive
416011	0	30.5517	2	0	2	4	1	2	2	2	2	1	0
102001	1	0.845996	0	0	non-available	non-available	non-available	non-available	non-available	non-available	non-available	0	non-inclusive
207003	0	6.45038	0	0	1	5	2	3	2	2	2	0	0
402034	1	1.80151	2	0	1	5	2	non-available	2	2	2	0	non-inclusive
214010	0	19.1567	0	0	1	4	2	3	2	2	2	0	0
120015	1	73.9411	0	0	2	1	2	1	2	2	2	1	0
116007	1	31.9617	0	0	1	4	2	3	2	2	2	0	0
418044	1	48.2081	2	1	2	5	2	3	2	2	2	1	1
111001	0	14.527	0	0	1	2	2	3	2	2	2	0	0
119015	1	60.8597	0	0	2	1	2	3	2	2	2	1	0
406006	0	5.0705	2	1	1	5	2	3	2	2	2	0	0
205027	1	4.58316	0	0	1	5	2	3	2	2	2	1	non-inclusive
418011	0	52.8378	2	0	2	4	1	2	2	2	2	1	0
218031	1	46.7077	0	0	2	3	2	3	2	2	1	1	0
402016	0	1.60986	0	0	1	5	2	3	2	2	2	0	non-inclusive
220020	1	68.6461	0	0	2	1	2	3	2	2	2	1	0
109013	0	9.60438	0	0	1	1	2	3	2	2	2	0	0
402035	0	1.79055	2	0	1	5	2	3	2	2	2	0	non-inclusive
416060	0	28.8898	2	0	1	4	2	3	2	2	2	1	0
218017	1	51.8741	0	0	2	5	2	1	2	2	2	1	1
414003	0	20.0602	2	0	1	3	2	3	2	2	2	0	0
113012	1	16.7009	0	0	1	3	2	3	2	2	2	0	0
216056	0	35.3539	0	0	2	2	1	2	2	2	2	1	0
408009	0	7.85763	2	1	1	1	2	3	2	2	2	1	0
119058	0	60.9336	0	0	2	3	1	2	1	2	2	1	0
414014	0	19.3949	2	0	1	4	2	1	2	2	2	1	0
415013	0	23.8932	2	0	1	4	2	3	2	2	2	1	0
117062	0	37.2019	0	0	2	4	1	1	2	2	2	1	0
119067	0	55.1102	0	0	2	4	2	1	2	2	2	1	0
408001	0	8.14511	2	0	1	1	2	non-available	2	2	1	0	0
120027	1	66.2587	0	0	2	1	2	2	2	2	2	1	0
416017	1	29.0869	2	0	1	4	2	3	2	2	2	1	0
214008	1	20.3231	0	0	1	4	2	3	2	2	2	0	0
204013	1	2.9295	0	0	1	5	2	3	2	2	2	0	non-inclusive
115016	0	25.6235	0	0	1	4	2	1	2	2	2	0	0
115003	1	25.4675	0	1	1	4	2	2	2	1	2	1	0
120063	1	71.6578	0	0	2	5	2	3	2	2	2	1	1
213003	0	17.3881	0	0	1	3	2	1	2	2	2	0	0
105015	1	3.96988	0	0	1	5	2	3	2	2	2	0	non-inclusive
120046	0	71.896	0	0	2	1	2	non-available	2	2	2	1	0
410004	0	11.8166	2	0	1	non-available	2	non-available	2	2	2	1	0
114018	1	19.7125	1	0	1	4	2	non-available	2	2	2	0	0
113009	0	16.9309	0	0	1	3	2	1	2	2	2	0	0
117046	1	39.6277	0	0	2	3	1	2	2	2	2	1	0
210004	1	12.0164	0	0	1	2	2	3	2	2	2	1	0
212010	0	15.7016	0	0	1	3	2	3	2	2	2	0	0
112017	0	16.0986	0	0	1	3	2	non-available	2	2	2	0	0
103009	1	2.2642	0	0	1	5	2	3	2	2	2	0	0
119054	1	63.8138	0	0	2	1	2	3	2	2	2	1	1
211010	0	14.0534	0	0	1	2	2	3	2	2	2	1	0
218007	1	50.8747	0	0	2	4	2	1	2	2	2	1	0
208010	0	6.73785	0	0	1	5	2	3	2	2	2	0	0
118069	0	52.2081	0	0	2	1	2	2	2	1	2	1	0
218009	1	46.423	0	0	2	3	2	1	2	2	2	1	0
403018	1	2.14921	2	0	1	5	2	3	2	2	2	0	non-inclusive
116027	1	34.0835	0	0	2	4	2	1	2	2	2	1	0
116041	1	25.7851	0	0	2	4	2	3	2	2	2	1	0
416032	0	28.0055	2	1	1	4	2	1	2	2	2	1	0
406003	0	5.38535	2	1	non-available	non-available	2	non-available	2	2	2	1	0
407001	0	6.25325	2	0	1	1	2	non-available	2	2	2	0	0
119036	1	61.2758	0	0	2	5	2	3	2	2	2	1	1
416005	1	30.4778	2	0	2	4	2	non-available	2	2	2	1	0
220066	1	81.2348	0	0	2	5	2	3	2	2	2	1	non-inclusive
212004	0	15.2033	0	0	1	2	2	3	2	2	2	1	0
119065	0	58.9815	0	0	2	3	1	1	2	2	2	1	0
112005	1	14.9076	0	0	1	2	2	3	2	2	2	1	0
116012	1	33.8261	0	0	1	4	2	1	2	2	2	0	0
405019	0	4.60506	2	0	1	5	2	3	2	2	2	1	non-inclusive
120001	1	67.5099	0	0	2	3	2	non-available	2	2	2	1	0
214013	1	20.0356	0	0	1	4	2	3	2	2	2	0	0
119031	1	56.3806	0	0	2	1	2	2	1	2	2	1	0
407005	0	5.9603	2	1	1	5	2	3	2	2	2	1	0
117033	1	40.5339	0	0	2	4	2	1	2	2	2	1	0
207005	0	5.8152	0	0	1	5	2	3	2	2	2	1	0
212013	0	14.7187	0	0	1	2	2	3	2	2	2	1	0
411005	1	14.4257	2	0	1	2	2	3	2	2	2	1	0
407009	1	6.37372	2	0	1	1	2	1	2	2	2	1	0
213005	1	18.4394	0	0	1	3	2	3	2	2	2	0	0
113001	0	17.2293	0	0	1	3	2	3	2	2	2	1	0
117060	1	40.4326	0	0	2	3	2	1	2	2	2	1	0
404014	1	3.43053	2	0	1	non-available	2	3	2	2	2	1	non-inclusive
208009	0	6.66393	0	0	1	5	2	3	2	2	2	0	0
120055	1	69.7741	0	0	2	1	2	3	1	2	2	1	0
202008	1	0.755647	0	0	1	5	1	3	2	2	2	1	0
206009	0	5.37166	0	0	1	5	2	3	2	2	2	1	0
416013	1	28.8159	2	0	1	4	2	3	2	2	2	1	0
114007	1	20.0931	0	0	1	4	2	3	2	2	2	0	0
213010	0	17.5469	0	0	1	3	2	1	2	2	2	1	0
216038	1	28.9938	0	0	2	4	2	1	2	2	2	1	0
417009	1	45.1663	2	0	1	4	2	3	2	2	2	1	0
218041	1	49.0267	0	0	2	1	2	1	2	2	2	1	0
416014	1	33.4182	2	0	1	4	2	1	2	2	2	1	0
104024	0	3.3347	0	0	1	5	2	3	2	2	2	0	non-inclusive
120058	1	65.9439	0	0	2	5	2	2	2	2	2	1	0
112003	1	16.1123	0	0	1	3	2	3	2	2	2	1	0
114015	1	20.5558	0	0	1	4	2	3	2	2	2	1	0
416001	0	35.0637	2	0	2	4	2	1	2	2	2	1	0
214017	0	19.5811	0	0	1	4	2	1	2	2	2	1	0
211011	0	13.1335	0	0	1	2	2	3	2	2	2	0	0
220031	0	79.6413	0	0	2	1	1	2	2	2	2	1	1
116030	1	34.5517	0	0	1	3	2	3	2	2	1	1	0
117041	1	36.9008	0	0	2	4	2	3	2	2	2	0	0
118008	1	53.8563	0	0	2	1	2	3	2	2	2	1	1
119028	1	56.1752	0	0	2	4	2	3	2	2	2	1	0
108001	1	8.59411	0	0	1	1	2	3	2	2	non-available	1	0
112021	1	15.1786	0	0	1	2	2	3	2	2	2	1	0
115005	0	21.5715	0	0	1	4	2	1	2	2	2	1	0
119003	1	62.6995	0	0	2	2	2	3	2	2	1	1	0
116032	1	27.781	0	0	2	2	2	3	2	2	2	1	0
111009	0	13.3607	0	0	1	2	2	non-available	2	2	2	1	0
114025	0	20.2847	0	0	1	4	2	1	2	2	2	1	0
120060	1	70.3025	0	0	2	4	2	3	2	2	2	1	0
117038	0	42.4203	0	0	2	3	2	3	2	2	2	0	0
405003	0	3.90417	2	1	non-available	5	2	non-available	2	2	2	1	0
116010	1	30.6393	0	0	2	4	2	3	2	2	2	1	0
417002	0	40.5229	1	0	2	4	2	1	1	1	1	1	0
111002	0	12.6461	0	0	1	2	2	3	2	2	2	0	0
113002	1	17.7331	2	0	1	4	2	3	2	2	2	1	0
109012	0	10.6283	0	0	1	1	2	3	2	2	2	0	0
212009	1	16.1752	0	0	1	3	2	3	2	2	2	0	0
416019	0	30.8665	1	0	1	4	2	3	2	2	2	0	0
206003	1	5.45927	0	0	1	5	1	3	2	2	2	1	0
112018	0	15.1102	0	0	1	3	2	non-available	2	2	2	0	0
405015	0	4.4846	2	0	1	5	2	3	2	2	2	0	non-inclusive
120062	1	67.7591	0	0	2	5	2	3	1	2	2	1	0
407006	0	6.18754	2	1	1	1	2	3	2	2	2	0	0
117037	1	41.7248	0	0	2	3	2	non-available	2	2	2	1	0
112002	0	15.5838	0	0	1	2	2	3	2	2	2	1	0
112014	1	16.1424	0	0	1	3	2	3	2	2	2	0	0
420013	0	71.0034	2	0	2	4	2	3	1	2	2	1	1
214014	0	18.5982	0	0	1	4	2	1	2	2	2	0	0
416048	1	28.2957	2	0	2	2	2	3	2	1	2	1	0
115004	1	21.2923	0	0	1	4	2	3	2	2	2	1	0
418025	1	49.6427	2	0	2	3	2	3	2	2	2	1	0
118068	1	52.6872	0	0	2	3	2	1	2	2	2	1	0
110001	1	12.3587	0	0	1	1	2	3	2	2	2	0	0
403040	1	2.86379	2	0	1	5	2	3	2	2	2	0	non-inclusive
120057	0	68.5175	0	0	2	3	2	2	2	2	1	1	0
418036	1	51.2498	2	1	2	3	2	3	2	2	2	1	0
119057	1	64.8871	0	0	2	5	2	3	2	2	2	1	0
418042	0	50.3381	2	1	2	3	2	2	2	2	2	1	1
116043	1	33.9192	0	0	2	4	2	1	2	2	2	1	0
113013	0	18.601	0	0	1	3	2	3	2	2	2	0	0
119047	1	64.4928	0	0	2	3	2	non-available	1	2	2	1	0
418030	1	51.2252	2	1	2	3	2	1	2	2	2	1	0
112004	0	15.091	0	0	1	3	2	3	2	2	2	0	0
114016	1	20.0821	0	0	1	4	2	3	2	2	2	1	0
220002	1	71.3265	0	0	2	1	2	3	2	2	2	1	0
418024	0	50.9021	2	0	1	2	1	3	2	2	2	1	0
110013	0	10.7871	0	0	1	1	2	3	2	2	2	1	0
113010	0	16.8296	0	0	1	3	2	3	2	2	2	1	0
201003	1	0.246407	2	1	1	5	2	3	2	2	2	1	0
208001	1	8.35866	0	0	1	1	2	3	2	1	2	1	0
120061	0	73.8289	0	0	2	5	2	3	2	2	2	1	0
404031	1	2.97878	2	0	1	5	2	3	2	2	2	0	non-inclusive
407002	1	5.98768	2	1	1	5	2	3	2	2	2	1	0
201004	0	0.728268	0	0	1	5	2	3	2	2	2	0	0
414016	0	19.8166	2	0	1	3	2	1	2	2	2	1	0
113014	0	17.9329	0	0	1	3	1	1	2	2	2	1	0
220011	1	74.7406	0	0	2	1	2	3	2	2	2	1	0
114022	1	19.2005	1	0	1	4	2	1	2	2	2	0	0
402042	0	1.88912	2	0	1	5	2	3	2	2	2	0	non-inclusive
202021	1	1.16906	0	0	1	5	2	3	2	2	2	0	non-inclusive
213009	1	17.7878	0	0	1	3	2	3	2	2	2	1	0
117050	0	35.8713	0	0	1	4	2	2	2	2	2	1	0
216068	1	34.7132	0	0	2	3	2	1	2	2	2	1	0
218038	1	49.1362	0	0	2	4	2	3	2	2	1	1	0
120041	0	79.4606	0	0	2	1	2	3	2	2	2	1	0
113003	1	18.2259	0	0	1	3	2	3	2	2	2	1	0
203018	0	2.31075	0	0	1	5	2	3	2	2	2	0	non-inclusive
205015	0	4.6872	0	0	1	5	2	3	2	2	2	0	non-inclusive
216030	1	29.9055	0	0	2	3	2	3	2	2	2	1	0
203017	1	2.59822	0	0	1	5	2	3	2	2	2	0	non-inclusive
111003	1	12.7858	0	0	1	2	2	non-available	2	2	2	0	0
202006	1	1.69199	0	0	1	5	2	3	2	2	2	0	0
120031	1	70.5654	0	0	2	2	2	3	2	2	2	1	0
119024	1	64.9391	0	0	2	1	2	3	2	2	2	1	0
201002	1	0.309377	0	0	1	5	2	3	2	2	2	1	0
114027	1	20.2163	0	0	1	4	2	1	2	2	2	1	0
117064	0	45.4237	0	0	2	4	2	1	2	non-available	2	1	0
108004	1	6.94045	0	0	1	1	2	3	2	2	2	1	0
401004	1	0.580424	2	0	1	5	2	non-available	2	2	2	0	0
218010	1	48.3669	0	0	2	3	2	3	2	2	1	1	0
119048	1	61.2457	0	0	2	1	2	3	2	2	2	1	0
404003	0	3.2553	2	1	1	5	2	3	2	2	2	0	0
201009	0	0.424367	0	0	1	5	2	3	2	2	1	0	0
104021	1	3.01164	0	0	1	5	2	3	2	2	2	1	non-inclusive
117034	1	44.5394	0	0	2	3	2	non-available	2	2	2	1	1
402032	0	1.39357	2	0	1	5	2	3	2	2	2	0	non-inclusive
401001	0	0.454483	2	1	1	5	2	3	2	2	2	1	0
204034	0	2.91307	0	0	1	5	2	3	2	2	2	0	non-inclusive
118005	0	51.4196	0	0	2	2	2	2	2	2	2	1	0
119042	0	55.9206	0	0	2	2	2	1	2	2	2	1	0
205032	1	4.7885	0	0	1	5	2	3	2	2	1	0	non-inclusive
416047	1	30.5927	2	0	2	3	2	3	2	2	2	0	0
202009	0	1.34155	0	0	1	5	2	3	2	2	2	0	0
217006	0	42.2642	0	0	2	4	1	2	2	2	2	1	0
201017	1	0.563997	3	0	1	5	2	3	2	2	2	0	non-inclusive
403044	0	2.3217	2	0	1	5	2	3	2	2	2	0	non-inclusive
203007	1	2.4449	0	0	1	5	2	3	2	2	2	0	0
201013	0	0.50924	0	0	1	5	2	3	2	2	non-available	1	non-inclusive
202019	0	1.4319	0	0	1	5	2	3	2	2	2	0	non-inclusive
205010	0	4.22177	0	1	1	5	2	3	2	2	2	0	0
201006	0	0.717317	0	0	1	5	2	3	2	2	2	0	0
205029	0	3.93977	0	0	1	5	2	3	2	2	1	0	non-inclusive
201011	1	0.481862	0	0	1	5	2	3	2	2	2	0	non-inclusive
205030	0	4.60506	0	0	1	5	2	3	2	2	1	0	non-inclusive
202001	1	0.602327	0	1	1	5	2	3	2	2	2	0	0
218022	1	53.64	0	0	2	3	2	1	2	2	2	1	1
209001	0	9.67557	0	0	non-available	1	2	1	2	2	2	1	0
403027	0	2.25873	2	0	1	5	2	3	2	2	2	1	non-inclusive
202005	1	1.46749	0	0	1	5	2	3	2	2	2	0	0
401008	0	0.837782	2	0	1	5	2	3	2	2	2	0	0
104003	0	2.74333	0	0	1	5	2	non-available	2	2	2	0	0
201018	0	0.665298	0	1	1	5	2	3	2	2	1	0	non-inclusive
202002	0	1.37166	0	0	1	5	2	3	2	2	2	0	0
108003	0	6.94045	0	0	1	1	2	3	2	2	2	0	0
109001	0	9.06502	0	0	1	1	2	3	2	2	2	0	0
420034	0	66.8665	2	1	2	1	2	3	2	2	2	1	0
404013	0	3.22519	2	0	1	5	2	non-available	2	2	2	0	non-inclusive
404005	0	3.49076	2	0	1	5	2	3	2	2	2	0	0
302003	1	1.128	1	0	1	5	2	3	2	2	2	0	non-inclusive
401002	1	0.602327	2	0	1	5	2	non-available	2	2	2	0	0
203009	1	1.76591	0	1	1	5	2	3	2	2	2	0	0
201005	0	0.577686	0	0	1	5	2	3	2	2	1	0	0
201010	0	0.605065	0	0	1	5	2	3	2	2	2	0	0
403012	0	2.49418	2	0	1	5	2	3	2	2	2	0	non-inclusive
303002	0	2.46407	1	0	1	5	2	3	2	2	2	0	non-inclusive
119018	1	57.6345	0	0	2	4	2	3	2	2	2	1	1
202004	1	1.51129	0	1	1	5	2	3	2	2	2	0	0
103027	0	2.0616	0	0	1	5	2	3	2	2	2	0	non-inclusive
106005	0	4.76112	0	0	1	5	2	3	2	2	2	0	0
406005	0	5.55236	2	1	1	5	2	3	2	2	2	0	0
413006	1	18.0096	2	0	1	4	2	3	2	2	2	1	0
103015	0	1.82615	0	0	1	5	2	3	2	2	2	0	non-inclusive
102005	0	1.37166	0	0	1	5	2	3	2	2	2	0	non-inclusive
104017	0	2.97878	0	0	1	5	2	3	2	2	2	0	non-inclusive
207001	0	5.76865	0	0	1	5	2	1	2	2	2	0	0
204037	0	2.96236	0	0	1	5	2	3	2	2	2	0	non-inclusive
103021	1	2.02327	0	0	1	5	2	3	2	2	2	1	non-inclusive
404004	1	3.11294	2	0	1	5	2	3	2	2	2	0	0
201020	0	0.804928	0	0	1	5	2	3	2	2	2	0	non-inclusive
203006	1	1.63176	0	0	1	5	2	3	2	2	2	0	0
403009	0	2.60643	2	1	1	5	2	3	2	2	2	0	0
106002	1	5.62355	0	0	1	5	2	3	2	2	2	1	0
202012	0	1.0705	0	0	1	5	2	3	2	2	2	0	non-inclusive
402031	1	1.65092	2	0	1	5	2	3	2	2	2	0	non-inclusive
303005	1	2.19849	1	0	1	5	2	3	2	2	2	0	non-inclusive
402017	1	1.29774	2	0	1	5	2	3	2	2	2	0	non-inclusive
403021	1	2.18207	2	0	1	5	2	3	2	2	2	0	non-inclusive
204002	1	2.7269	0	0	1	5	2	3	2	2	2	0	0
402039	1	1.0705	2	0	1	5	2	3	2	2	2	1	non-inclusive
202015	0	1.21834	0	0	1	5	2	3	2	2	2	0	non-inclusive
201001	1	0.66256	0	0	1	5	2	3	2	2	2	0	0
106006	0	5.15811	0	0	non-available	5	2	non-available	2	2	2	0	0
404017	0	2.96509	2	0	1	5	2	3	2	2	2	0	non-inclusive
203008	0	2.02327	0	0	1	5	2	3	2	2	2	0	0
203028	1	1.96852	0	0	1	5	2	3	2	2	2	0	non-inclusive
202020	1	1.1499	0	0	1	5	2	3	2	2	2	0	non-inclusive
103023	0	2.3436	0	0	1	5	2	3	2	2	2	0	non-inclusive
105010	1	4.29843	0	0	1	5	2	3	2	2	2	1	0
108002	0	6.81999	0	0	1	1	2	3	2	2	2	1	0
204021	1	3.49076	0	0	1	5	2	3	2	2	2	0	non-inclusive
402040	1	1.5332	2	0	1	5	2	3	2	2	2	0	non-inclusive
202007	1	0.835044	0	0	1	5	2	3	2	2	2	0	0
202017	0	1.59069	0	0	1	5	2	3	2	2	2	1	non-inclusive
201008	0	0.714579	0	0	1	5	2	3	2	2	2	0	0
201016	1	0.668036	0	0	1	5	2	3	2	2	2	0	non-inclusive
104006	1	3.28268	0	0	1	5	2	3	2	2	2	0	0
105005	0	3.96167	0	0	1	5	2	3	2	2	2	1	0
404007	0	3.56194	2	1	1	5	2	3	2	2	2	0	0
202014	0	1.11704	0	0	1	5	2	3	2	2	2	0	non-inclusive
403010	0	2.03148	2	1	1	5	2	3	2	2	2	1	0
203042	0	2.28611	1	1	1	5	2	3	2	2	2	0	non-inclusive
205035	0	4.92813	0	0	1	5	2	3	2	2	2	0	non-inclusive
203039	1	2.85832	0	0	1	5	2	3	2	2	2	0	non-inclusive
401003	0	0.733744	2	0	1	5	2	3	2	2	2	0	0
204007	1	3.22793	0	0	1	5	2	3	2	2	2	0	0
305001	0	3.68789	1	0	1	5	2	3	2	2	2	0	non-inclusive
109006	1	9.63724	0	0	1	1	2	3	2	2	2	0	0
210002	1	11.6277	0	0	1	1	2	3	2	2	2	0	0
102004	1	1.56605	0	0	1	5	2	3	2	2	2	0	non-inclusive
402024	0	1.13895	2	0	1	5	2	3	2	2	2	0	non-inclusive
403005	0	2.46133	2	1	1	5	2	3	2	2	2	0	0
111014	1	13.2813	0	0	1	2	2	3	2	2	2	1	0
405010	1	3.90417	2	0	1	5	2	3	2	2	2	0	0
403020	1	1.859	2	0	1	5	2	3	2	2	2	1	non-inclusive
202024	0	1.04312	0	0	1	5	2	3	2	2	2	0	non-inclusive
203002	1	2.30801	0	0	1	5	2	3	2	2	2	0	0
104001	1	3.01437	0	0	1	5	2	3	2	2	2	0	0
402011	0	1.05955	2	0	1	5	2	3	2	2	2	0	non-inclusive
404020	0	3.09651	2	0	1	5	2	3	2	2	2	0	non-inclusive
408007	1	8.46543	2	1	1	1	2	3	2	2	2	0	0
405026	1	4.03559	2	0	1	5	2	3	2	2	2	0	non-inclusive
103020	0	2.39836	0	0	1	5	2	3	2	2	2	0	non-inclusive
206002	0	4.81314	0	0	1	5	2	3	2	2	2	0	0
202023	1	1.6783	0	0	1	5	2	3	2	2	1	1	non-inclusive
403013	0	2.20671	2	0	1	5	2	3	2	2	2	0	non-inclusive
212014	0	14.6201	0	0	1	2	2	non-available	2	2	2	0	0
409005	0	9.02396	2	0	1	1	2	non-available	2	2	1	1	0
209010	1	9.07871	0	0	non-available	non-available	non-available	non-available	non-available	non-available	non-available	0	0
405023	0	4.35592	2	0	1	1	2	3	2	2	2	0	non-inclusive
203023	1	2.49418	0	0	1	5	2	3	2	2	2	0	non-inclusive
402019	0	1.57426	2	0	2	3	2	3	2	2	2	0	non-inclusive
402015	0	1.1718	2	0	1	5	2	3	2	2	2	0	non-inclusive
403006	1	2.23409	2	1	1	5	2	3	2	2	2	0	0
405014	1	4.61602	2	0	1	non-available	2	non-available	2	2	1	0	non-inclusive
103002	0	1.80424	0	0	1	5	2	3	2	2	2	0	non-inclusive
105017	1	4.77755	0	0	1	5	2	3	2	2	2	0	non-inclusive
103028	0	2.11362	0	0	1	5	2	3	2	2	2	0	non-inclusive
402026	0	1.70842	2	0	1	5	2	3	2	2	2	0	non-inclusive
204018	1	3.06913	0	0	1	5	2	3	2	2	2	1	non-inclusive
201021	1	0.750171	0	1	1	5	2	3	2	2	2	0	non-inclusive
204029	1	3.78645	0	0	1	5	2	3	2	2	2	1	non-inclusive
306006	0	4.73648	1	0	1	5	2	3	2	2	2	0	non-inclusive
102008	1	1.15264	0	0	1	5	2	3	2	2	2	0	non-inclusive
102006	0	0.785763	0	0	1	5	2	3	2	2	2	0	non-inclusive
203024	1	2.3217	0	0	1	5	2	3	2	2	2	0	non-inclusive
109007	0	8.83778	0	0	1	1	2	3	2	2	2	0	0
403002	0	2.73511	2	0	1	5	2	non-available	2	2	2	0	0
403034	0	2.52977	2	0	1	5	2	3	2	2	2	0	non-inclusive
108009	1	8.18891	0	0	1	1	2	3	2	2	2	0	0
404022	0	3.58111	2	0	1	5	2	3	2	2	2	0	non-inclusive
302002	1	1.40178	1	0	1	5	2	3	2	2	2	0	non-inclusive
402037	1	1.77139	2	0	1	5	2	3	2	2	2	0	non-inclusive
212011	1	16.0575	0	0	1	3	2	3	2	2	2	1	0
202011	1	1.75496	0	0	1	5	2	3	2	2	2	1	non-inclusive
402036	1	0.911704	2	0	1	5	2	3	2	2	2	0	non-inclusive
204030	0	3.10472	3	0	1	5	2	3	2	2	2	0	non-inclusive
204025	1	3.70431	0	0	1	5	2	3	2	2	2	0	non-inclusive
406010	0	4.87611	2	0	1	5	2	3	2	2	2	0	0
404023	1	3.00616	2	0	1	5	2	3	2	2	2	0	non-inclusive
205001	0	3.91513	0	0	1	5	2	3	2	2	2	1	0
407010	0	6.37919	2	0	non-available	1	2	non-available	2	2	2	0	0
102011	1	1.295	0	0	1	5	2	3	2	2	2	0	non-inclusive
203040	0	2.58727	0	0	1	5	2	3	2	2	2	0	non-inclusive
102003	1	0.958248	0	0	1	5	2	non-available	2	2	2	0	non-inclusive
404032	1	3.60301	2	0	1	5	2	3	2	2	2	0	non-inclusive
111013	1	13.7084	0	0	1	2	2	3	2	2	2	1	0
112019	1	15.937	0	0	1	3	2	3	2	2	2	0	0
214019	1	20.1369	0	0	1	4	2	1	2	2	2	1	0
403019	1	1.88638	2	0	1	5	2	non-available	2	2	2	1	non-inclusive
403011	0	2.00137	2	0	1	5	2	non-available	2	2	2	0	non-inclusive
112008	1	15.8275	0	0	1	3	2	3	2	2	2	0	0
105007	0	4.27379	0	0	1	5	2	3	2	2	2	0	0
402010	1	1.34976	2	0	1	5	2	3	2	2	2	0	0
202003	1	1.50856	0	0	1	5	2	3	2	2	2	0	0
104012	0	3.33196	0	0	1	5	2	3	2	2	2	1	non-inclusive
403015	0	1.96578	2	1	1	5	2	3	2	2	2	0	non-inclusive
402020	1	1.54415	2	0	1	5	2	3	2	2	2	0	non-inclusive
202010	0	1.6783	0	0	1	5	2	3	2	2	2	0	0
402009	1	1.41547	2	0	1	5	2	non-available	2	2	2	0	0
108005	1	7.6742	0	0	1	1	2	3	2	2	2	0	0
101001	1	0.676249	0	0	1	5	2	3	2	2	2	0	non-inclusive
403038	0	2.4668	2	0	1	5	2	3	2	2	2	0	non-inclusive
402043	0	1.53867	2	1	1	5	2	3	2	2	2	0	non-inclusive
402013	1	1.3525	2	0	1	5	2	3	2	2	2	0	non-inclusive
114017	1	19.1595	0	0	1	4	2	3	2	2	2	0	0
103006	0	2.63929	0	0	1	5	2	3	2	2	2	0	non-inclusive
201019	0	0.72553	0	0	1	5	2	3	2	2	2	0	non-inclusive
203014	0	1.9165	0	1	1	1	2	3	2	2	2	0	non-inclusive
202016	0	0.895277	0	0	1	5	2	3	2	2	2	0	non-inclusive
104004	0	2.7707	0	0	1	5	2	3	2	2	2	0	0
404033	0	3.29363	2	0	1	5	2	3	2	2	2	0	non-inclusive
304004	0	2.6037	1	0	1	5	2	3	2	2	2	0	non-inclusive
403007	1	12.5202	2	1	1	5	2	non-available	2	2	2	1	0
110004	0	10.7269	0	0	1	1	2	3	2	2	2	1	0
111006	0	12.7392	0	0	1	2	2	3	2	2	2	0	0
202028	0	1.48118	0	0	non-available	non-available	non-available	non-available	2	2	non-available	0	non-inclusive
103013	0	2.39562	0	0	1	5	2	3	2	2	2	0	non-inclusive
402012	1	1.69747	2	0	non-available	5	2	non-available	2	2	2	0	non-inclusive
203021	0	2.50513	0	0	1	5	2	3	2	2	2	0	non-inclusive
402029	0	1.31691	2	0	1	5	2	3	2	2	2	0	non-inclusive
109008	1	8.93634	0	0	1	1	2	3	2	2	2	0	0
305009	1	4.16975	1	0	1	5	2	3	2	2	2	0	non-inclusive
105013	1	4.67077	0	0	1	5	non-available	3	2	2	2	0	non-inclusive
402022	0	1.40999	2	0	1	5	2	3	2	2	2	0	non-inclusive
203034	1	2.32991	0	0	1	5	2	3	2	2	2	0	non-inclusive
402001	0	1.28679	2	0	1	5	2	3	2	2	2	0	0
402002	1	0.865161	2	0	1	5	2	non-available	2	2	2	0	0
402003	0	1.27584	2	1	1	5	2	3	2	2	2	0	0
201012	0	0.813142	0	0	1	5	2	3	2	2	1	0	non-inclusive
202018	0	1.63176	0	0	1	5	2	3	2	2	2	0	non-inclusive
305005	1	4.08487	1	0	1	non-available	2	3	2	2	2	0	non-inclusive
403036	1	2.42026	2	0	1	5	2	3	2	2	2	0	non-inclusive
203022	0	2.34634	0	0	1	5	2	3	2	2	2	0	non-inclusive
403043	1	2.22861	2	0	1	5	2	3	2	2	2	0	non-inclusive
203032	1	2.07529	0	0	1	5	2	3	2	2	2	0	non-inclusive
105006	1	3.83299	0	0	1	5	2	3	2	2	2	0	0
203026	0	2.53525	0	0	1	5	2	3	2	2	2	0	non-inclusive
403037	1	2.58453	2	0	1	5	2	3	2	2	2	0	non-inclusive
405030	1	4.8898	2	0	1	5	2	3	2	2	2	1	non-inclusive
403042	1	2.41205	2	0	1	5	2	3	2	2	2	0	non-inclusive
401007	0	20.6489	2	0	1	5	2	3	2	2	2	0	0
403014	1	2.34908	2	0	1	5	2	3	2	2	2	0	non-inclusive
403022	0	1.87543	2	0	1	5	2	3	2	2	2	0	non-inclusive
102010	1	1.53046	0	0	1	5	2	3	2	2	2	0	non-inclusive
401009	1	0.884325	2	0	1	5	2	3	2	2	2	0	0
402023	0	1.13621	2	0	1	5	2	3	2	2	2	0	non-inclusive
410003	0	11.4196	2	0	1	1	2	non-available	2	2	2	1	0
404018	0	3.32375	2	0	1	5	2	3	2	2	2	0	non-inclusive
402041	1	1.18823	2	0	1	5	2	3	2	2	2	0	non-inclusive
204012	1	2.9076	0	1	1	5	2	3	2	2	2	0	non-inclusive
305002	1	4.00547	1	0	1	5	2	3	2	2	2	0	non-inclusive
405007	0	4.06845	2	1	1	5	2	3	2	2	2	0	0
403032	0	2.09719	2	0	1	5	2	3	2	2	2	0	non-inclusive
204035	0	3.44148	0	0	1	5	2	3	2	2	2	0	non-inclusive
402008	1	1.28405	2	1	1	5	2	non-available	2	2	2	0	0
302001	1	1.48939	1	0	1	5	2	3	2	2	2	0	non-inclusive
203030	0	2.31348	0	0	1	5	2	3	2	2	2	0	non-inclusive
209004	0	9.40178	0	0	1	1	2	3	2	2	2	0	0
402044	1	0.928131	2	0	1	5	2	3	2	2	2	0	non-inclusive
303004	1	1.96578	1	0	1	5	2	3	2	2	2	0	non-inclusive
405011	1	4.32307	2	0	1	5	2	non-available	2	2	2	0	non-inclusive
214009	0	19.4771	0	0	1	4	2	3	2	2	2	1	0
403039	0	2.05065	2	0	1	5	2	3	2	2	2	0	non-inclusive
403028	1	2.13826	2	0	1	5	2	3	2	2	2	0	non-inclusive
405031	1	4.79124	2	0	non-available	non-available	non-available	non-available	2	2	2	0	non-inclusive
403030	0	2.41752	2	0	1	5	2	3	2	2	2	1	non-inclusive
103005	1	1.76318	0	0	1	5	2	3	2	2	2	0	non-inclusive
203033	1	2.12183	0	0	1	5	2	3	2	2	2	0	non-inclusive
204036	0	2.95962	0	0	1	5	2	3	2	2	2	0	non-inclusive
101002	0	0.813142	0	0	1	5	2	3	2	2	2	0	non-inclusive
102002	1	1.1499	0	0	1	5	2	3	2	2	1	0	non-inclusive
402021	0	1.12526	2	1	1	5	2	3	2	2	2	0	non-inclusive
303001	1	2.10541	1	0	1	5	2	3	2	2	2	1	non-inclusive
205037	1	4.98289	0	0	1	5	2	3	2	2	1	1	non-inclusive
103004	0	2.57358	0	0	1	5	2	3	2	2	2	0	non-inclusive
306004	1	4.87337	1	0	1	5	2	3	2	2	2	0	non-inclusive
405013	1	4.2245	2	0	1	5	2	3	2	2	2	0	non-inclusive
405029	0	4.1013	2	0	1	5	2	3	2	2	2	0	non-inclusive
403033	1	2.76523	2	0	1	5	2	3	2	2	2	0	non-inclusive
404026	0	2.97057	2	0	1	5	2	3	2	2	2	0	non-inclusive
Gender, 0=male, 1=female; Residence, 0=northern, 1=central, 2=southern, 3=eastern; Urban/Rural, 0=urban, 1=rural; Marriage status, 1=never-married, 2=ever-married; Educational level, 5=uneducated, 1=elementary school, 2=junior high school, 3=senior high school, 4=university/college; Smoking history, 1=smoker, 2=non-smoker; Drinking habit, 1=less than 12 times in lifetime, 2=less than 12 times in …

## Sheet: HSV-1 multivariate
Statistical data of the multivariate logistic regression for the HSV-1 seropositivity		B parameter	Standard error [S.E]	Wald statistic [Wals]	Degree of freedom [df]	P significance level	Odds ratio [Exp(B)]	95% confidence interval of EXP(B)
								Lower limit	Upper limit
Age	Age	0.095	0.015	41.833	1	0	1.099	1.068	1.131
Gender	Female to Male	0.0544874	0.166102	0.107608	1	0.742884	1.056	0.762566	1.46234
Region of Residence	Rural to Urban	0.0330012	0.245818	0.0180232	1	0.893204	1.03355	0.638398	1.6733
Marriage history	Ever-married to Never-married	-0.406	0.365	1.238	1	0.266	0.666	0.326	1.362
Educational level	Uneducated			17.189	4	0.002
	Elementary school (1)	0.757	0.27	7.876	1	0.005	2.132	1.256	3.617
	Junior high school (2)	0.405	0.354	1.311	1	0.252	1.5	0.749	3.002
	High school (3)	-0.294	0.358	0.674	1	0.412	0.745	0.369	1.504
	College/University (4)	-0.415	0.359	1.339	1	0.247	0.66	0.327	1.334
Smoking history	Smoker to Non-smoker	1.179	0.522	5.103	1	0.024	3.252	1.169	9.046
Drinking habit	Less than 12 times in lifetime			7.184	2	0.028
	Less than 12 times per year (1)	0.765	0.286	7.162	1	0.007	2.149	1.227	3.765
	More than 12 times per year (2)	0.38	0.535	0.505	1	0.477	1.463	0.512	4.175

## Sheet: HSV-2 multivariate
Statistical data of the multivariate logistic regression for the HSV-2 seropositivity		B parameter	Standard error [S.E]	Wald statistic [Wals]	Degree of freedom [df]	P significance level	Odds ratio [Exp(B)]	95% confidence interval of EXP(B)
								Lower limit	Upper limit
Age	Age	0.0573696	0.00885106	42.012	1	9.07168e-11	1.05905	1.04083	1.07758
Gender	Female to Male	1.14629	0.326221	12.3472	1	0.000441657	3.1465	1.66015	5.96358
Region of Residence	Rural to Urban	0.875636	0.288135	9.23538	1	0.00237383	2.4004	1.36465	4.22226
Marriage history	Ever-married to Never-married	0.0287963	0.422073	0.00465476	1	0.945606	1.02921	0.450025	2.35383
Educational level	Uneducated			3.72101	4	0.445077
	Elementary school (1)	-0.748836	0.413792	3.27498	1	0.0703439	0.472917	0.210167	1.06416
	Junior high school (2)	-0.542087	0.454707	1.42127	1	0.233195	0.581533	0.238521	1.41782
	High school (3)	-0.328517	0.395205	0.69099	1	0.405828	0.719991	0.331839	1.56216
	College/University (4)	-0.500347	0.400066	1.56415	1	0.211058	0.60632	0.2768	1.32812
Smoking history	Smoker to Non-smoker	1.16922	0.375862	9.67682	1	0.00186607	3.21947	1.54117	6.72541
Drinking habit	Less than 12 times in lifetime			0.0519019	2	0.974383
	Less than 12 times per year (1)	-0.0651501	0.296841	0.0481707	1	0.826278	0.936927	0.523642	1.6764
	More than 12 times per year (2)	0.00076968	0.407352	3.57011e-06	1	0.998492	1.00077	0.450397	2.22368
